# Supplementary material for: Molecular basis for the allosteric activation mechanism of the heterodimeric imidazole glycerol phosphate synthase complex
Source: Nat Commun. 2021 May 12;12:2748. doi: 10.1038/s41467-021-22968-6 (PMC8115485; doi:10.1038/s41467-021-22968-6)
Supplement: Supplementary file 4 — Source Data [file 41467_2021_22968_MOESM4_ESM.xlsx]

## Sheet: Fig. 3a, 3b and S17d
Peak positions and peak volumes for Gln titrations to WT HisFH, HisFH-hC84S and HisFH-hC84S in the presence of ProFAR (Fig. 3a/3b)
Fig. 3a				Fig. 3b
	hA97 13C chem. Shift [ppm]				hA97 13C chem. Shift (inactive conformation) [ppm]	hM14 Peak volume (active conformation)
Gln conc. [mM]	HisFH-hC84S	WT HisFH		Gln conc. [mM]	HisFH-hC84S	HisFH-hC84S
0	17.927	17.964		0	17.893	0
0.2	17.98	18.024		0.2	17.957	439
0.4	18.025	18.071		0.4	18.027	591
0.8	18.104	18.149		0.8	18.1	711
1.2	18.168	18.21		1.2	18.161	755
2	18.247	18.27		2	18.237	787
4	18.335	18.354		4	18.334	821
8	18.41	18.408		8	18.407	827
16	18.456	18.435		16	18.454	857
Peak positions for Gln titrations to WT HisFH in the absence of ProFAR (Supplementary Fig. S17)
Supplementary Fig. 17d
	hA97 13C chem. Shift [ppm]
Gln conc. [mM]	WT HisFH
0	20.764					2.8
0.2	20.824					2.8
0.4	20.871					2.8
0.8	20.949					2.8
1.2	21.01					2.8
2	21.07					2.8
4	21.154					2.8
8	21.208					2.8
16	21.235					2.8

## Sheet: Fig. 3c
Longitudinal ZZ-exchange peak volumes (Fig. 3c)
Replicate 1
mixing time [ms]	5	40	80	120	180	250	350	450	600
Peak volume I	1157485000	889874468	7.09886e+08	5.77932e+08	447483701	3.3787e+08	2.2652e+08	1.67257e+08	1.09151e+08
Peak volume I-A	61132000	133512288	1.62526e+08	1.74153e+08	1.53301e+08	1.33738e+08	1.01057e+08	73664060	5.39368e+07
Peak volume A	489508700	3.38936e+08	2.45538e+08	1.8102e+08	1.31727e+08	8.80626e+07	6.26082e+07	4.70418e+07	2.86852e+07
Peak volume A-I	82631870	1.35301e+08	1.71164e+08	1.76014e+08	1.69197e+08	1.35368e+08	9.39855e+07	7.56908e+07	5.19424e+07
Replicate 2	5	40	80	120	180	250	350	450	600
Peak volume I	1077701000	8.68843e+08	6.66989e+08	5.50597e+08	4.1179e+08	3.15012e+08	2.14139e+08	1.5659e+08	9.53765e+07
Peak volume I-A	41382900	1.26152e+08	1.54706e+08	1.59932e+08	1.43528e+08	1.22386e+08	9.37405e+07	7.41706e+07	3.51879e+07
Peak volume A	453117100	3.25293e+08	2.18629e+08	1.53652e+08	1.14775e+08	8.67266e+07	5.92677e+07	3.9829e+07	2.69605e+07
Peak volume A-I	62976780	1.37548e+08	1.57039e+08	1.59583e+08	1.42435e+08	1.25299e+08	8.72984e+07	6.8481e+07	4.87692e+07

## Sheet: Fig. 4c, S20, Table S2 (pop)
Populations of the active conformation (Fig. 4c, S20, Table S2)
HisFH-hC84S/ProFAR/Gln
HisH residue (see suppl. Fig .2)	58	14	8	80	89	45	190	189	mean
Peak volume active conformation	2986382000	5154485000	3272521000	3209315000	2450367000	3260230000	3144064000	2742038000
Peak volume inactive conformation	982993000	979207900	905824200	1066021000	709495900	1028938000	887714900	682330200
fraction in active conformation	0.752356	0.840356	0.78321	0.750658	0.775466	0.760108	0.779821	0.800743	0.78034
HisFH-fV48A-hC84S/ProFAR/Gln
HisH residue (see suppl. Fig .2)	58	14	8	80	89	45	190	189	mean
Peak volume active conformation	717581700	1251284000	840331800	858108800	626353200	764060900	734778900	714561000
Peak volume inactive conformation	1563722000	2738504000	1664954000	1844096000	1257161000	1661722000	1604054000	1472553000
fraction in active conformation	0.314549	0.313622	0.335424	0.317559	0.332545	0.314975	0.314165	0.326714	0.321194
HisFH-fF23A-hC84S/ProFAR/Gln
HisH residue (see suppl. Fig .2)	58	14	8	80	89	45	190	189	mean
Peak volume active conformation	2276439000	1927673000	1846477000	1468841000	876815600	1542587000	1784784000	1178799000
Peak volume inactive conformation	17007390000	33656600000	19058630000	20612290000	16007560000	20811890000	20361400000	18861240000
fraction in active conformation	0.118049	0.054172	0.0883266	0.0665202	0.0519306	0.0690057	0.080591	0.0588222	0.0734272
HisFH-hC84S/ImGP/Gln
HisH residue (see suppl. Fig .2)	58	14	8	80	89	45	190	189	mean
Peak volume active conformation	1480372000	2159760000	1687319000	1597720000	1180885000	1577413000	1617312000	1448633000
Peak volume inactive conformation	2453164000	4700543000	2717434000	2998550000	2253683000	2900111000	2914514000	2394049000
fraction in active conformation	0.376346	0.31482	0.383068	0.347612	0.343823	0.352296	0.356879	0.376985	0.356479
HisFH-hC84S/AICAR/Gln
HisH residue (see suppl. Fig .2)	58	14	8	80	89	45	190	189	mean
Peak volume active conformation	1622047000	1062402000	1296444000	1059576000	583416300	1080018000	1517067000	736037600
Peak volume inactive conformation	21068510000	38836990000	23699530000	25597900000	19379050000	24816030000	24734530000	23187170000
fraction in active conformation	0.0714856	0.026627	0.0518661	0.0397478	0.0292257	0.0417059	0.0577895	0.0307667	0.0436518
HisFH-fK19A-hC84S/ProFAR/Gln
HisH residue (see suppl. Fig .2)	58	14	8	80	89	45	190	189	mean
Peak volume active conformation	1277665000	2092633000	1411242000	1385252000	976045400	1310581000	1213712000	1117148000
Peak volume inactive conformation	1187448000	1995391000	1186962000	1284971000	796955400	1175520000	1180515000	957402000
fraction in active conformation	0.518299	0.511894	0.543161	0.518778	0.550505	0.527163	0.506933	0.538501	0.526904
HisH-C84A/HisF-WT/ProFAR/Gln
HisH residue (see suppl. Fig .2)	58	14	8	80	89	45	190	189	mean
Peak volume active conformation	3811706000	7082007000	4476196000	4380421000	3292225000	4418941000	4313350000	3818342000
Peak volume inactive conformation	435288200	474821100	512510000	567121700	426825800	552672200	550935200	367323000
fraction in active conformation	0.897507	0.937167	0.897266	0.885373	0.885233	0.888834	0.886739	0.912243	0.898795
HisH-C84S/HisF-D98E/AICAR/Gln
HisH residue (see suppl. Fig .2)	58	14	8	80	89	45	190	189	mean
Peak volume active conformation	3619821000	6735158000	4483192000	4358875000	3005279000	4010079000	3858057000	3539923000
Peak volume inactive conformation	953389100	1398926000	975169400	998947800	732218400	931921500	1013357000	810647700
fraction in active conformation	0.791527	0.828017	0.821344	0.813553	0.804089	0.811428	0.791979	0.813669	0.809451

## Sheet: Fig. 4c,S20,S24,Table S2  (act)
WT HisFH/ProFAR (3 μM)								WT HisFH/ImGP (3 μM)						WT HisFH/AICAR (3 μM)						HisFH-fV48A/ProFAR (3 μM)						HisFH-fF23A/ProFAR (3 μM)						HisFH-fK19A/ProFAR (3 μM)						HisFH-fD98E/ProFAR	3 μM		0.75 μM			HisFH-fD98E/ImGP	0.75 μM		0.75 μM		0.75 μM
63.0 ± 9.6 per minute	69.8 per minute		52 per minute		66.7 per minute			14.1 ± 0.1 per minute	14.1 per minute		14.2 per minute			1.0 ± 0.1 per minute	0.998 per minute		1.02 per minute			6.8 ± 0.8 per minute	6.21 per minute		7.38 per minute			3.0 ± 0.4 per minute	3.18 per minute		2.72 per minute			20.4 ± 2.1 per minute	21.9 per minute		18.9 per minute			179.0 ± 2.8 per minute	177 per minute		181 per minute			76.8 ± 7.6 per minute	69 per minute		84 per minute		75 per minute
	30 time points used		50 time points used		28 time points used				44 time points used		44 time points used				2000 time points used		1400 time points used				178 time points used		300 time points used				250 time points used		400 time points used				120 time points used		120 time points used				16 time points used		40 time points used				60 time points used		80 time points used		80 time points used
	Replicate 1		Replicate 2		Replicate 3				Replicate 1		Replicate 2				Replicate 1		Replicate 2				Replicate 1		Replicate 2				Replicate 1		Replicate 2				Replicate 1		Replicate 2				Replicate 1		Replicate 2				Replicate 1		Replicate 2		Replicate 3
spectrum no. (0.596 min per spectrum)	Gln Hγ integral	Glu Hγ integral	Gln Hγ integral	Glu Hγ integral	Gln Hγ integral	Glu Hγ integral		spectrum no. (0.596 min per spectrum)	Gln Hγ integral	Glu Hγ integral	Gln Hγ integral	Glu Hγ integral		spectrum no. (0.596 min per spectrum)	Gln Hγ integral	Glu Hγ integral	Gln Hγ integral	Glu Hγ integral		spectrum no. (0.596 min per spectrum)	Gln Hγ integral	Glu Hγ integral	Gln Hγ integral	Glu Hγ integral		spectrum no. (0.596 min per spectrum)	Gln Hγ integral	Glu Hγ integral	Gln Hγ integral	Glu Hγ integral		spectrum no. (0.596 min per spectrum)	Gln Hγ integral	Glu Hγ integral	Gln Hγ integral	Glu Hγ integral		spectrum no. (0.596 min per spectrum)	Gln Hγ integral	Glu Hγ integral	Gln Hγ integral	Glu Hγ integral		spectrum no. (0.596 min per spectrum)	Gln Hγ integral	Glu Hγ integral	Gln Hγ integral	Glu Hγ integral	Gln Hγ integral
1	12765915000	777541350	13649637000	592829710	11982743000	1152076800		1	13994712000	259866940	13922696000	302351360		1	13862077000	155155280	15014526000	54322728		1	15318619000	254870310	15588256000	292559270		1	16251031000	104480230	16016621000	417053820		1	16007199000	776439030	16253167000	617178130		1	11531191000	2409755700	13727668000	444146770		1	14050853000	284606500	14007397000	308677290	13726507000
2	12598361000	953657350	13527205000	731260930	11860616000	1335151900		2	13981230000	303630030	13892173000	352817610		2	13861187000	189258360	14983522000	28443834		2	15308978000	289580160	15561322000	329081520		2	16226987000	90364961	15991939000	403335230		2	15942856000	821790570	16215979000	693531020		2	11086257000	2886370400	13646188000	601579230		2	14029206000	348148150	13956003000	340431360	13660875000
3	12433886000	1161372700	13414399000	874738070	11710383000	1502176600		3	13930805000	342546800	13836160000	365015730		3	13864199000	222854220	14970465000	29697049		3	15300188000	299516960	15522445000	344370660		3	16226732000	119165950	15982649000	419525660		3	15883911000	888415920	16160904000	723801900		3	10659014000	3384230000	13535749000	711296380		3	13999134000	389686400	13866168000	389396580	13604125000
4	12273862000	1313770100	13290246000	1024506100	11552654000	1669260400		4	13903302000	374969850	13835680000	419555970		4	13802219000	189285590	15000006000	49633280		4	15275347000	312724680	15506398000	384107090		4	16192114000	156032090	15977175000	451147900		4	15835233000	947382930	16095077000	765522680		4	10215334000	3859965300	13419919000	842983280		4	13932355000	418036680	13850530000	459555480	13599160000
5	12100404000	1509736300	13159967000	1180060500	11401729000	1853088300		5	13842020000	383805420	13785852000	446627120		5	13817735000	220970890	14995796000	51326290		5	15251757000	332945280	15472746000	371827120		5	16223649000	149909360	15984891000	438032520		5	15776817000	991631430	16062404000	846428990		5	9808657500	4345694600	13320708000	948924880		5	13926367000	495180560	13787925000	525865830	13546345000
6	11931021000	1683437000	13019162000	1320432600	11252361000	2022281500		6	13823821000	448393180	13760195000	492334780		6	13796023000	235314460	14992321000	53379068		6	15252876000	352963440	15452695000	409926730		6	16171403000	168442060	15964358000	471557920		6	15742992000	1082777500	16026229000	897792070		6	9382977700	4833326100	13212664000	1064177300		6	13867479000	527770860	13723160000	569327450	13481152000
7	11755525000	1868468000	12876291000	1471437700	11101449000	2203578900		7	13783738000	482394490	13729595000	543590200		7	13757641000	225873810	14980325000	64624257		7	15224395000	374091250	15430593000	419723330		7	16184239000	197110600	15960916000	482663220		7	15654886000	1102803500	15951422000	948347110		7	8944312400	5303273800	13095077000	1193759700		7	13820372000	568263900	13685087000	634976490	13439657000
8	11615445000	2044671300	12740714000	1601299300	10961571000	2361873700		8	13750064000	507476660	13702814000	581467640		8	13719794000	231540180	14979043000	59751912		8	15222070000	398222040	15435001000	459896540		8	16167415000	178034610	15898085000	460537760		8	15611796000	1192146100	15915412000	997891910		8	8537362700	5770224800	13003891000	1325713100		8	13783499000	609136310	13643642000	679892450	13398137000
9	11440896000	2205104000	12619879000	1770207500	10785654000	2520903900		9	13731993000	542616120	13678657000	622711580		9	13706361000	204760260	14984986000	60602592		9	15186303000	410077280	15400273000	508839050		9	16179609000	207640360	15896254000	483173430		9	15556086000	1247815700	15858966000	1042501000		9	8076522200	6231785000	12869262000	1414184300		9	13729936000	659319560	13577382000	758099460	13354616000
10	11283734000	2389219600	12499218000	1902211500	10637963000	2678888000		10	13682244000	608581130	13656690000	653228150		10	13678228000	239595700	14965348000	46888863		10	15170300000	425511650	15411221000	544697940		10	16152831000	230933500	15889621000	483228400		10	15497899000	1311960600	15797341000	1106132100		10	7663909700	6727125300	12772187000	1527248200		10	13703312000	704820060	13542602000	804450650	13316969000
11	11116963000	2583593900	12358872000	2039358400	10497433000	2859696500		11	13647340000	628907770	13614245000	681534250		11	13659769000	227530680	14972424000	69570093		11	15160894000	478447900	15344025000	521918010		11	16165182000	253833460	15901468000	510536000		11	15425253000	1368443400	15773403000	1159548900		11	7262449000	7180712900	12662245000	1684607400		11	13662444000	758081130	13495163000	886334160	13253699000
12	10956342000	2759672500	12262174000	2200466000	10339563000	3013207100		12	13626308000	664401300	13588613000	743890070		12	13634329000	195199760	14964680000	47871174		12	15156473000	482455410	15334531000	576723460		12	16161386000	257489630	15867004000	515478730		12	15378143000	1444450300	15703161000	1224690700		12	6837107700	7641180300	12566437000	1789657200		12	13612791000	811908160	13439336000	924682800	13260680000
13	10808272000	2935252600	12108126000	2347127300	10193470000	3168547300		13	13593288000	696429190	13557192000	780877360		13	13622275000	236277000	14968571000	71793489		13	15149040000	475582780	15304963000	594767710		13	16129173000	276112580	15868695000	517368080		13	15335737000	1516888100	15667616000	1246259500		13	6404023800	8109866900	12475952000	1917794300		13	13576554000	842515050	13380593000	991839380	13166093000
14	10637675000	3111483900	11989772000	2489797300	10026083000	3356291400		14	13559484000	735569280	13564185000	805280700		14	13575182000	208810260	14968150000	52174279		14	15137902000	515689850	15311265000	603155140		14	16111968000	277016240	15887359000	540990820		14	15284310000	1563774700	15614749000	1303504300		14	5990571200	8574009700	12341956000	2026438100		14	13543190000	892826340	13328435000	1039172100	13131672000
15	10475471000	3283803000	11862350000	2625998900	9895333400	3505322900		15	13518200000	775818100	13494451000	830460700		15	13574137000	226888840	14956185000	68208301		15	15118899000	532814280	15269427000	615616090		15	16119185000	305653490	15875433000	565929850		15	15224959000	1645780900	15563811000	1375933500		15	5576849800	9019214500	12230671000	2143264200		15	13479736000	927303140	13269962000	1087201400	13092273000
16	10330375000	3467600100	11696668000	2741506900	9743467100	3671397100		16	13480183000	807772980	13475542000	884204180		16	13555494000	217340350	14954973000	73947046		16	15075625000	544019790	15275218000	648464840		16	16119928000	315725090	15865766000	564368070		16	15151113000	1688543100	15498485000	1419379900		16	5182039200	9454858800	12098686000	2248294200		16	13457603000	986710360	13202621000	1145639100	13051586000
17	10148619000	3645174400	11631475000	2908096700	9593592500	3836338000		17	13460569000	846132960	13428373000	923085890		17	13544162000	241081710	14956756000	84379122		17	15077908000	571517310	15245527000	687432090		17	16112131000	326167240	15847553000	592729160		17	15109618000	1749445600	15459913000	1467769300		17	4763979700	9881459500	11987090000	2367743900		17	13403718000	1033890500	13191370000	1209555500	13006595000
18	10020517000	3829454300	11459034000	3044190800	9452855600	3988415600		18	13400595000	867900440	13409418000	971384700		18	13521862000	226386430	14965119000	79790932		18	15068333000	600211790	15228775000	702507380		18	16110456000	324171090	15839058000	583224050		18	15035766000	1803891600	15397239000	1518174100		18	4371594300	10347113000	11921914000	2495115500		18	13359273000	1066789500	13121572000	1291152700	12966392000
19	9840821600	3991113700	11342909000	3200224200	9319717800	4163369700		19	13371928000	918057940	13394509000	992546210		19	13475572000	218655340	14952882000	65966164		19	15053404000	620903740	15188255000	705680190		19	16095760000	358681090	15833143000	589084850		19	14981406000	1876351800	15355658000	1575919900		19	3986176900	10755613000	11796513000	2621306600		19	13319119000	1103189300	13070049000	1326775600	12923252000
20	9708822300	4194923800	11211139000	3343285400	9175377400	4324903500		20	13349201000	944410120	13337406000	1023213100		20	13499860000	248971810	14946742000	93136772		20	15036032000	647472160	15175556000	744679390		20	16076355000	369636230	15840259000	597031490		20	14926707000	1946821400	15304552000	1638879400		20	3604920100	11212657000	11686483000	2721927100		20	13285298000	1158348400	13014786000	1374022400	12871139000
21	9540659500	4355148900	11115273000	3499751000	9026382200	4495275900		21	13306456000	994452480	13300304000	1067304200		21	13477402000	259510480	14959396000	93222312		21	15020267000	653141910	15171651000	759814440		21	16090544000	355431920	15857660000	621240690		21	14858075000	1994475600	15272847000	1696380800		21	3208309400	11631240000	11560369000	2849195800		21	13258505000	1186842300	12946962000	1436795400	12834728000
22	9391688400	4532374000	10965008000	3631320500	8872546600	4631313700		22	13269091000	1020716500	13262401000	1089990200		22	13463565000	261478550	14948833000	93677303		22	14999847000	664283150	15136258000	777230180		22	16069812000	386592490	15828216000	613011330		22	14809658000	2061879600	15202694000	1761220900		22	2867877800	12045426000	11457974000	2968983600		22	13206029000	1241474500	12900956000	1514684100	12793310000
23	9241341400	4708645500	10849897000	3784749500	8747652000	4803836200		23	13223614000	1043342800	13241973000	1137431900		23	13450694000	272506420	14943431000	93526853		23	14970720000	672440870	15122568000	830480850		23	16088360000	416720420	15818899000	639234770		23	14745900000	2136905900	15156747000	1819157400		23	2492470400	12441973000	11350932000	3099115300		23	13133727000	1279976900	12863668000	1555367100	12726717000
24	9082566900	4868413800	10699286000	3917998400	8607065800	4982033300		24	13203925000	1083278700	13210099000	1185471300		24	13416659000	260437590	14943925000	101670420		24	14959485000	703535740	15112135000	849410660		24	16053868000	411698380	15820205000	639994800		24	14685345000	2192363800	15110671000	1857193200		24	2167122000	12835126000	11252336000	3222359700		24	13131867000	1353237900	12800409000	1610498200	12709652000
25	8950067600	5061704300	10601224000	4058832800	8471893300	5126719300		25	13167960000	1133358100	13180478000	1202112100		25	13419005000	272093480	14952747000	98719744		25	14934031000	728420490	15080706000	872581630		25	16068839000	417287580	15790134000	633639290		25	14622773000	2247929000	15038062000	1916583700		25	1820422300	13217442000	11137577000	3326094100		25	13085872000	1396149600	12751995000	1672253000	12665303000
26	8793740800	5228438000	10455377000	4190933600	8308020400	5267496200		26	13142703000	1151718100	13160323000	1258977300		26	13448906000	297142910	14952143000	113386430		26	14936335000	770304080	15060007000	896653700		26	16051011000	439092990	15767207000	635251630		26	14560271000	2310095600	15003446000	1982096600		26	1506105200	13582025000	11016223000	3430624100		26	13040992000	1442717500	12675137000	1727751700	12613814000
27	8627884600	5394054500	10343214000	4339061800	8186012700	5432826900		27	13106089000	1208558200	13110432000	1287384600		27	13422730000	307867110	14947947000	108992430		27	14922547000	771360540	15037081000	904198560		27	16050118000	455269470	15775934000	652487110		27	14519875000	2358345200	14950709000	2007774000		27	1227352600	13903260000	10929824000	3564664200		27	13031592000	1490736500	12627169000	1776918400	12580598000
28	8478739300	5556646800	10219244000	4486737300	8075186100	5623935100		28	13072659000	1251273900	13084828000	1320269800		28	13405012000	302817800	14944495000	111516150		28	14890111000	787867390	15011869000	928572440		28	16059165000	471111710	15761881000	671928370		28	14483537000	2469882000	14888710000	2062539700		28	976986790	14205807000	10820114000	3689672300		28	12970083000	1525899100	12607380000	1830149400	12527436000
29	8332441300	5734132400	10118461000	4642650600	7919322400	5751425100		29	13034786000	1267039500	13059345000	1356431500		29	13407546000	307228790	14933033000	99348899		29	14858572000	801660890	14975885000	945150550		29	16051497000	460979800	15749751000	646300620		29	14388916000	2521860900	14849495000	2127192200		29	729291330	14455340000	10708025000	3793157600		29	12929121000	1576200900	12524821000	1892004000	12478385000
30	8177946300	5884425400	9979590700	4788435400	7809631100	5925911100		30	13003968000	1308041000	13021162000	1390486500		30	13381367000	300585220	14941180000	115285500		30	14832900000	807974310	14967708000	962880970		30	16046670000	491802220	15771791000	672658940		30	14323804000	2556525600	14784843000	2170732000		30	559676560	14658971000	10621561000	3938400000		30	12903263000	1628131500	12466363000	1939218800	12444722000
31	8044619800	6091930200	9855554100	4908834200	7638917900	6058947600		31	12956232000	1349157400	13000856000	1425555300		31	13407032000	352331060	14922294000	121100370		31	14853590000	834758960	14941697000	998179940		31	16049392000	506271060	15750284000	679912340		31	14272860000	2648650800	14758185000	2246531200		31	414320490	14827668000	10504429000	4035145000		31	12879206000	1682246000	12425554000	1997012800	12391754000
32	7892171900	6236639800	9739092300	5043966300	7515549700	6231781700		32	12943995000	1397945500	12968520000	1460255200		32	13348580000	321517760	14921017000	105969060		32	14798641000	850223390	14919997000	1013271200		32	16049416000	499635700	15730879000	699015710		32	14202698000	2701439300	14719217000	2295186600		32	326876390	14929745000	10418399000	4170377000		32	12844009000	1731890500	12355382000	2049702500	12350833000
33	7733780000	6397127000	9606787400	5189922400	7387340500	6377141500		33	12912952000	1435755100	12942973000	1483639600		33	13370611000	375264790	14937924000	134020110		33	14802960000	864854270	14906266000	1051962900		33	16040464000	511162110	15728939000	707435010		33	14160844000	2774675900	14650480000	2368928300		33	237073680	14973348000	10302936000	4275092400		33	12770834000	1786402500	12316179000	2105795500	12305055000
34	7615533700	6583900300	9498215800	5317939900	7281609500	6558556600		34	12864579000	1470077700	12895727000	1543422000		34	13368368000	357601360	14915377000	134168260		34	14783025000	901433140	14877174000	1060038700		34	16034236000	510729740	15742797000	732581030		34	14091211000	2824080700	14603653000	2410497200		34	222938740	15028449000	10180648000	4392897600		34	12716944000	1804721100	12266883000	2179022800	12256642000
35	7452058800	6750055000	9369037700	5452873600	7115172500	6668736300		35	12823378000	1489824400	12866236000	1596731200		35	13346338000	354802150	14924125000	124277810		35	14763696000	900201070	14880103000	1102294800		35	16033942000	537581680	15744588000	731489910		35	14049554000	2904749600	14508269000	2468174800		35	181478340	15019511000	10085655000	4538359900		35	12707784000	1862581600	12208156000	2206388900	12206118000
36	7329303200	6915698200	9216126000	5583672300	6978607300	6849358500		36	12814571000	1522970700	12836857000	1596594800		36	13362445000	385318220	14917319000	130139970		36	14758866000	929819620	14820878000	1103858400		36	16027390000	546263340	15722947000	754539570		36	13974111000	2977396700	14487860000	2540815400		36	202263360	15030095000	9973914200	4657567600		36	12646563000	1894930900	12175080000	2284716500	12161058000
37	7166312300	7056913500	9110049800	5709991200	6877829600	7023369400		37	12748392000	1574735100	12825881000	1654273200		37	13354353000	387800410	14927188000	148150090		37	14727387000	929262230	14828681000	1132183000		37	16025919000	579092300	15700760000	745362190		37	13903135000	3033729600	14472134000	2597236400		37	191854870	15040879000	9869540700	4764917600		37	12604891000	1929177900	12104369000	2328729800	12125478000
38	7011629000	7218319800	9014699900	5878100600	6743000800	7124706700		38	12724391000	1586289700	12769144000	1677687700		38	13339807000	400040500	14919872000	134500540		38	14718334000	950454590	14806918000	1169153300		38	16046598000	584627290	15699994000	741698280		38	13856876000	3094524000	14408340000	2654874600		38	208537730	15029425000	9769405000	4870543000		38	12587565000	2002051000	12058866000	2381498000	12075908000
39	6880548700	7376485800	8882650300	6003764000	6626028500	7314607900		39	12698315000	1636496300	12736141000	1704026600		39	13326958000	385445420	14916537000	123894010		39	14702977000	974306710	14783458000	1191690700		39	16020436000	587944700	15686173000	762904630		39	13811458000	3178966200	14328204000	2711922600					9652390900	4989360400		39	12524836000	2050264500	12009392000	2437221900	12015864000
40	6737964600	7546452500	8759718600	6135235500	6478099600	7443339600		40	12671381000	1666386800	12726106000	1758086700		40	13380697000	460179050	14914310000	131971190		40	14667920000	996810470	14780742000	1229796100		40	16023368000	608319520	15670195000	777264050		40	13753669000	3234610200	14265597000	2752612600					9562280000	5117075900		40	12510539000	2105259500	11952725000	2497720700	11980348000
41	6595917400	7706003100	8648105800	6264294000	6371892800	7604060400		41	12622579000	1710482600	12675779000	1781398900		41	13324009000	449034130	14896403000	158219410		41	14657237000	1007833100	14734130000	1217773800		41	16059991000	625589000	15643772000	764794280		41	13669817000	3296948300	14204876000	2798900800					9443349900	5230018700		41	12478447000	2150941300	11913008000	2548117800	11961477000
42	6464209300	7874321400	8525953100	6400099700	6272465000	7779781000		42	12591939000	1748915100	12644096000	1816561200		42	13323994000	436869550	14912070000	150373100		42	14637940000	1022895300	14712575000	1262504600		42	16031985000	618209480	15644694000	770231640		42	13621048000	3383536500	14163289000	2869440800					9336568100	5342473100		42	12420650000	2185120800	11848199000	2613279000	11906633000
43	6292182600	7998022600	8415973600	6538525800	6097858900	7871344700		43	12566694000	1772912600	12638010000	1851950600		43	13310542000	431085050	14898962000	132279860		43	14628169000	1031179700	14694242000	1284105700		43	16025514000	639197650	15670866000	792100090		43	13537352000	3425859100	14117530000	2941716500					9255577300	5470001500		43	12392403000	2211132700	11789995000	2671339300	11869912000
44	6169443700	8164095600	8286070400	6684082100	5974718700	8021596000		44	12528669000	1811343600	12582067000	1886469500		44	13310995000	454711330	14908638000	159601360		44	14610638000	1043986100	14674747000	1308837500		44	16021936000	637896900	15653856000	843201730		44	13485823000	3519972400	14057000000	2996031900					9125689400	5573066400		44	12349360000	2272969600	11743446000	2716846200	11822497000
45	6033620500	8332369200	8167617500	6833236600	5855119200	8169348900		45	12515392000	1860347500	12554144000	1908678600		45	13279857000	447332690	14904339000	152544360		45	14617113000	1076962700	14652936000	1324110900		45	16029628000	657613820	15628615000	801225740		45	13425757000	3558521400	14043596000	3061689000					9031999600	5701767600		45	12305505000	2301856800	11708592000	2794195600	11770358000
46	5887757100	8483394700	8072069100	6958379700	5721145300	8287304800		46	12459512000	1892950500	12519899000	1950922700		46	13252038000	434730230	14899249000	152193120		46	14570574000	1087847500	14648199000	1340267500		46	16022602000	676264830	15627659000	834168820		46	13371525000	3638013600	13958554000	3132844000					8921350800	5816474700		46	12277522000	2394319200	11650560000	2833641500	11725043000
47	5747372400	8624995300	7932240300	7090434400	5594373300	8457699900		47	12459181000	1939681500	12485706000	1985025600		47	13274787000	466475520	14900086000	152012220		47	14559169000	1115396400	14628424000	1383551700		47	16013139000	674042360	15611204000	840670310		47	13293809000	3678344600	13930272000	3169573500					8823202300	5939166800		47	12212634000	2388764500	11576800000	2887586400	11690697000
48	5633990200	8799064900	7818979200	7217398400	5456974400	8569958800		48	12391963000	1956360900	12476937000	2028910600		48	13275179000	444509490	14880747000	168934440		48	14538083000	1146539300	14613936000	1406171600		48	16003589000	689049360	15611506000	861522650		48	13245269000	3775330700	13869985000	3223310000					8735440100	6056867200		48	12183841000	2448914900	11550829000	2938598900	11626528000
49	5498189000	8933361400	7702253900	7340918400	5378184900	8746476500		49	12352444000	2005442800	12438639000	2070913600		49	13240600000	441004930	14890886000	171858120		49	14516992000	1139754800	14585882000	1419020400		49	15997170000	721619510	15599618000	859265010		49	13182962000	3837662800	13803955000	3281500300					8613037800	6146526600		49	12178106000	2527311900	11494949000	2998059200	11591585000
50	5353237300	9100631100	7583640700	7475902100	5203246900	8846252000		50	12338949000	2052629400	12397729000	2097980300		50	13284730000	486377160	14881478000	164411360		50	14497481000	1161780200	14562220000	1423873600		50	15992309000	709239870	15562292000	851456500		50	13123101000	3894676700	13763803000	3359646100					8511360000	6273500200		50	12125489000	2542209300	11461740000	3045510900	11562880000
51	5211006800	9240117500	7473936100	7600166900	5094406000	8972337900		51	12289733000	2070991900	12358785000	2121238300		51	13227994000	449405940	14881077000	181442650		51	14505127000	1204795400	14550817000	1448132500		51	15990611000	731589210	15555999000	829813910		51	13081788000	3975373700	13708655000	3418477800					8411242500	6388620900		51	12034904000	2543903000	11400466000	3113300500	11513609000
52	5085778900	9374685800	7367662900	7745503400	4975400600	9104461800		52	12287782000	2115495400	12341529000	2194627500		52	13242085000	470231340	14870723000	164654750		52	14465264000	1191580800	14525345000	1475567800		52	15985982000	724686410	15535521000	858667110		52	12988830000	4028740200	13651186000	3455371100					8300073300	6508007200		52	12046613000	2621583100	11332036000	3137553500	11472412000
53	4959628700	9531552200	7224274600	7878773400	4841125000	9213270500		53	12228560000	2166835200	12309690000	2189718600		53	13242096000	499002670	14874816000	172363700		53	14451175000	1211709300	14484110000	1504230800		53	15966037000	749472280	15514800000	866384530		53	12933825000	4109252100	13593317000	3510257200					8203227000	6619910100		53	11973808000	2676440000	11319292000	3219317000	11418317000
54	4820712100	9670192600	7129312600	8005415600	4736813300	9375924400		54	12196358000	2190225100	12267226000	2235903400		54	13219270000	490220310	14875793000	174010530		54	14468534000	1248915300	14457408000	1525124600		54	15946919000	757002100	15524026000	864034180		54	12863998000	4167659600	13539985000	3576523800					8097113100	6734470400		54	11948444000	2704386200	11265637000	3271113500	11357880000
55	4704944000	9834070200	7009888000	8128273600	4625892200	9510890600		55	12151059000	2216635500	12244473000	2253266600		55	13214442000	497856690	14871908000	177894940		55	14442554000	1257793400	14444671000	1546125300		55	15951327000	762778940	15530718000	892016450		55	12809743000	4246057400	13503299000	3662815700					7966062400	6840383900		55	11880312000	2725410800	11195912000	3314393900	11342307000
56	4588673100	9968863800	6905082600	8263793600	4471186500	9598870900		56	12123290000	2262986700	12218500000	2304812700		56	13200787000	484129860	14887421000	184859260		56	14417025000	1263487300	14444123000	1590012300		56	15952335000	774698900	15511885000	914541080		56	12748725000	4319295700	13434164000	3708535500					7870031900	6940052800		56	11877565000	2797434900	11165190000	3391539800	11289669000
57	4451382000	10130031000	6789278300	8405966800	4366354400	9708710100		57	12104238000	2317482300	12169204000	2341131400		57	13195458000	513743710	14860566000	172047580		57	14410019000	1301295900	14415792000	1609115400		57	15948305000	779218440	15514954000	932651600		57	12694713000	4392464800	13382971000	3765590500					7757173700	7052343400		57	11833322000	2829749200	11087243000	3409230100	11257235000
58	4325963100	10252021000	6664736400	8517936400	4260131700	9871728300		58	12083867000	2347537200	12155904000	2385887500		58	13118395000	456405650	14858190000	179597720		58	14370538000	1309546600	14379887000	1610029100		58	15923087000	786225750	15509777000	915233700		58	12609106000	4439551800	13322590000	3819979200					7665513100	7175637800		58	11775330000	2882684200	11060593000	3480554900	11228873000
59	4216978100	10401813000	6545625600	8625425100	4154686300	9991209400		59	12037550000	2364783400	12100232000	2408004000		59	13159684000	475436990	14872429000	204315710		59	14346990000	1311046800	14342810000	1627370600		59	15930143000	813050630	15499132000	955370780		59	12576193000	4518962500	13285377000	3880637700					7557983000	7284067700		59	11736994000	2924383000	10985624000	3541883100	11166808000
60	4073807400	10497512000	6462704200	8772647000	4020288400	10128037000		60	12012484000	2411315800	12086743000	2437482900		60	13173349000	490173460	14880315000	195139210		60	14354579000	1350585700	14319237000	1658829500		60	15935885000	825799300	15497887000	954424530		60	12494320000	4594675700	13199321000	3929278200					7463502000	7399848700		60	11687746000	2949908400	10961898000	3596484900	11118179000
61	3968231200	10664963000	6354646900	8907565100	3910155200	10236529000		61	11966860000	2448525000	12031690000	2458882900		61	13145055000	495245600	14848411000	202030450		61	14327223000	1349654100	14314867000	1697640400		61	15918170000	825923180	15503281000	974060760		61	12434181000	4664074800	13157603000	4011139400					7333266800	7513836600					10896666000	3646303900	11059529000
62	3859831300	10796363000	6212488600	9003880400	3775087400	10340453000		62	11939455000	2485105300	12014697000	2485458500		62	13139680000	489397580	14843610000	187364780		62	14317974000	1391619400	14296027000	1703881200		62	15898279000	837295680	15502009000	997828700		62	12375351000	4739474500	13101873000	4055340800					7240667500	7610431500					10843999000	3688613900	11044241000
63	3717004200	10918422000	6118659200	9150640300	3683305800	10485621000		63	11917729000	2521655700	11990407000	2552476100		63	13135461000	496951890	14821249000	192798310		63	14300628000	1385015100	14261901000	1729923300		63	15916291000	859944540	15489875000	1000823000		63	12293410000	4792377600	13064578000	4109717900					7158199200	7747062800					10796082000	3751307200	11010891000
64	3620332200	11063557000	5999516500	9261937400	3586901800	10601026000		64	11873006000	2538055400	11942765000	2568465300		64	13125430000	490486020	14853550000	212653540		64	14261957000	1415696200	14264647000	1742621300		64	15913267000	850704940	15489844000	1005527000		64	12257108000	4869604700	13005636000	4182078700					7045147700	7829909000					10754431000	3816733700	10973416000
65	3505930100	11189253000	5906704600	9372350400	3437465600	10671876000		65	11827111000	2590601700	11918693000	2605932700		65	13133241000	500105570	14840905000	221734160		65	14255361000	1425420500	14242301000	1797532900		65	15906566000	866191710	15462303000	1021064400		65	12177640000	4922832400	12956023000	4240356000					6934259600	7924314300					10710992000	3882273300	10908361000
66	3385586700	11306167000	5792251500	9515348800	3350761800	10790557000		66	11822266000	2634523500	11907656000	2642166800		66	13139364000	516592410	14847873000	205017940		66	14259735000	1466994100	14222567000	1798903300		66	15892207000	892440740	15463656000	1002359500		66	12120475000	4989762800	12909239000	4294753600					6839713900	8059208200					10641480000	3923226300	10861519000
67	3287620600	11427692000	5685061500	9660822500	3271929700	10910264000		67	11770240000	2647972100	11874925000	2679567400		67	13071793000	491383180	14846229000	204981970		67	14236123000	1459124000	14206268000	1803985200		67	15880705000	892508500	15471297000	1042007300		67	12053971000	5061992000	12852756000	4370398800					6722123600	8141868200					10603021000	3963650000	10820259000
68	3138889600	11551448000	5582608700	9762570500	3116190300	10980943000		68	11746703000	2704941600	11830090000	2713226200		68	13072286000	474719370	14848042000	223311060		68	14226777000	1473883300	14179955000	1846429600		68	15886196000	913009490	15497977000	1080992700		68	11993788000	5149305100	12783877000	4408508900					6654508100	8290599600					10543641000	4018059500	10767984000
69	3046112800	11670143000	5457513400	9866203400	3059501400	11141747000		69	11722201000	2740665200	11791018000	2740087600		69	13108152000	520743010	14843553000	214525080		69	14196101000	1486076100	14143873000	1853156000		69	15858461000	910012160	15477102000	1076836800		69	11921322000	5211599400	12728502000	4478323900					6520041800	8387443400					10504517000	4065704400	10747270000
70	2951431100	11803204000	5351098600	10005683000	2916523700	11219893000		70	11676564000	2772598100	11783011000	2789327900		70	13046102000	485588940	14842253000	225977390		70	14179824000	1513996200	14139284000	1897739200		70	15862261000	909149710	15464316000	1087449700		70	11875006000	5286660400	12680009000	4541720500					6434007900	8486725100					10465078000	4140659500	10694924000
71	2842391600	11925312000	5260073400	10135204000	2843377800	11353214000		71	11646106000	2804060500	11732429000	2806966500		71	13036760000	484932820	14814786000	221234450		71	14172785000	1564982300	14120814000	1907145900		71	15849334000	928346690	15445362000	1089668300		71	11801857000	5353245900	12635047000	4602431600					6314828800	8607430500					10420895000	4201528900	10640386000
72	2738928100	12045691000	5138905000	10235261000	2757972200	11466578000		72	11608836000	2833475400	11706897000	2853604600		72	13026706000	492612540	14828069000	222195430		72	14160593000	1559017500	14084927000	1941367600		72	15836176000	929580240	15450327000	1107035900		72	11729068000	5424237700	12577026000	4670449000					6223435800	8695392600					10352660000	4235169400	10592997000
73	2637426300	12140039000	5041033200	10350890000	2656087800	11547734000		73	11597957000	2878401200	11679263000	2869780300		73	13048393000	507466170	14835387000	222456880		73	14130136000	1569961900	14056875000	1961292000		73	15837885000	952369240	15407755000	1085880100		73	11684932000	5522079800	12524308000	4735854600					6114868600	8821076500					10320514000	4291760400	10555346000
74	2554368100	12258124000	4955451500	10479160000	2542240500	11644223000		74	11538294000	2911179200	11659140000	2908608800		74	13070286000	535266380	14817509000	214829150		74	14110781000	1599649600	14063934000	1981370100		74	15843223000	963153340	15423805000	1122470200		74	11600113000	5561845900	12455566000	4792568600					6016581700	8941020700					10269837000	4330742700	10518026000
75	2433375700	12355701000	4843794500	10605868000	2460390500	11745211000		75	11523740000	2945809900	11612621000	2926742100		75	13066513000	549067440	14838359000	253319650		75	14065802000	1596681500	14015018000	1995176100		75	15815041000	983348910	15425831000	1138975700		75	11531155000	5629168400	12397055000	4837612100					5903711500	9015240500					10214729000	4384585100	10485715000
76	2334478200	12470804000	4746910400	10711019000	2358234500	11855493000		76	11469515000	2983288700	11583986000	2983531800		76	13081054000	549499850	14808284000	228310300		76	14081359000	1610687000	14009279000	2017851000		76	15812024000	993827950	15420485000	1151231900		76	11469473000	5727213500	12347393000	4899118200					5808031400	9124680800					10169237000	4455481700	10433135000
77	2241842000	12576253000	4625691500	10842089000	2305533700	11961057000		77	11448633000	3011535000	11555134000	3001388300		77	13085301000	587944740	14811901000	249629060		77	14070362000	1636743200	13979622000	2062597500		77	15799375000	988007710	15403598000	1144239700		77	11397053000	5764245200	12314276000	4975670500					5710366000	9226855300					10126841000	4487979200	10380538000
78	2149316200	12668486000	4544603400	10948743000	2196867800	12036863000		78	11419506000	3041851300	11526827000	3040783600		78	13054184000	564986670	14813547000	245772730		78	14072637000	1677822500	13970481000	2064180100		78	15800995000	998654220	15363580000	1134368500		78	11349108000	5850030400	12243088000	5027048800					5611871600	9357097400					10092287000	4575343600	10336933000
79	2059139600	12773156000	4443582400	11036361000	2095729500	12117477000		79	11398667000	3100429500	11493649000	3080892000		79	13045326000	549729490	14810162000	244498240		79	14027223000	1665394700	13956254000	2103245300		79	15790590000	1026255500	15377597000	1188207500		79	11272311000	5917899300	12187078000	5076079300					5515816300	9449914900					10014425000	4585795000	10278866000
80	1976692200	12872169000	4332897900	11164611000	2036748900	12209095000		80	11343034000	3114041200	11440346000	3108785500		80	13037047000	536915360	14800737000	238523780		80	14040610000	1704564000	13938978000	2128904000		80	15771873000	1032256300	15369839000	1161253100		80	11211435000	5989989500	12125932000	5145402700					5420078700	9555188200					9956487300	4647413900	10273879000
81	1892940700	12970907000	4239271300	11274680000	1956174800	12304120000		81	11348936000	3176518700	11421387000	3149928000		81	13010404000	541291860	14789282000	251380060		81	14015581000	1720637800	13894821000	2136129300		81	15773932000	1054997300	15379921000	1195345900		81	11131618000	6045818400	12079280000	5229855600					5329382300	9671598400					9933042500	4726012000	10228161000
82	1820727800	13053483000	4136707100	11382655000	1843542800	12377594000		82	11284887000	3204237500	11389204000	3165030900		82	13021199000	541985820	14788360000	256906050		82	13986953000	1737992400	13905149000	2172833400		82	15758946000	1046720300	15339764000	1176155400		82	11095099000	6130669600	12023070000	5267812300					5210273000	9747459800					9903370900	4774012900	10169033000
83	1720573300	13129972000	4041554300	11491863000	1795563300	12460455000		83	11254988000	3222673900	11355959000	3199898700		83	13048501000	582209350	14797948000	261809910		83	13973188000	1751663000	13861853000	2174528300		83	15741870000	1062277300	15342894000	1187797800		83	11035314000	6202260100	11969598000	5336758500											9846753400	4827266600	10143476000
84	1656586700	13223257000	3952147900	11619319000	1721366500	12550179000		84	11219713000	3270511400	11332858000	3248147800		84	13006699000	564880930	14793179000	263779350		84	13963043000	1765808500	13878156000	2216820500		84	15742362000	1066287200	15318423000	1203996600		84	10969758000	6294094800	11897920000	5378605000											9775598000	4854645200	10086950000
85	1566444300	13312135000	3843505500	11709517000	1634119400	12605855000		85	11205345000	3316776600	11305248000	3287261200		85	13012717000	591092690	14783558000	250109810		85	13963883000	1795145300	13822349000	2225790100		85	15758656000	1066863900	15307635000	1201108500		85	10900452000	6358903500	11846571000	5467586400											9750197500	4930728300	10042625000
86	1485931600	13382420000	3745968200	11817537000	1569531100	12684005000		86	11149420000	3349758800	11259745000	3305235000		86	13004530000	563857560	14804480000	268703610		86	13914435000	1797338400	13812389000	2250403700		86	15724947000	1085418000	15279848000	1217573100		86	10818576000	6418465400	11818497000	5527785800											9673977400	4964964700	10016252000
87	1431363100	13481719000	3652308300	11909949000	1486831800	12759015000		87	11108122000	3367006000	11240875000	3342164200		87	13007762000	576013200	14788543000	259724060		87	13932290000	1824271700	13788228000	2269359200		87	15737325000	1120855600	15290520000	1238347200		87	10776174000	6495467800	11749620000	5595383700											9643136600	5013775000	9971742900
88	1347091000	13518344000	3574564100	12042221000	1420171000	12819364000		88	11087961000	3418929500	11196061000	3374423200		88	12999343000	574505540	14778961000	271363070		88	13894047000	1847308400	13783459000	2309541400		88	15728020000	1105776200	15271749000	1209169100		88	10706206000	6561332200	11691777000	5647025300											9587802900	5083256900	9910551200
89	1271904500	13595989000	3464848300	12144751000	1394612000	12907772000		89	11057658000	3460989300	11166438000	3416351000		89	12969477000	549618210	14778881000	259191690		89	13883348000	1855498000	13728692000	2316081600		89	15718511000	1107733700	15260532000	1221793800		89	10628915000	6639046000	11631313000	5699385500											9542642600	5148485300	9868830600
90	1217595700	13689095000	3393030300	12235147000	1327972200	12981435000		90	11028164000	3469415900	11149351000	3457356100		90	12979462000	566396860	14763643000	265306520		90	13871659000	1871050700	13733733000	2348000600		90	15694839000	1130644500	15262971000	1222646300		90	10568479000	6716462900	11557690000	5784860200											9502479500	5189010600	9841910700
91	1159917000	13768809000	3299262400	12345156000	1243284900	13024512000		91	10986947000	3512309000	11121948000	3474624400		91	13039337000	628672600	14779711000	279036870		91	13848623000	1897059500	13711630000	2363902700		91	15704837000	1146748400	15266468000	1277492900		91	10479973000	6817177800	11509032000	5823921000											9465384900	5225084700	9808027900
92	1089261700	13828885000	3221010700	12446072000	1190666400	13083521000		92	10938801000	3548776800	11084992000	3513451800		92	13015116000	622756780	14749639000	274249200		92	13835155000	1927875500	13707161000	2408129000		92	15682439000	1157436500	15230320000	1247049100		92	10447529000	6862575900	11458525000	5906414600											9405371800	5291041900	9739651600
93	1028769000	13870762000	3115706900	12515663000	1155679400	13150485000		93	10915192000	3595232400	11060488000	3554492700		93	13021753000	617376420	14750125000	268719080		93	13826284000	1919048500	13665318000	2393551000		93	15666637000	1152836500	15142482000	1205764900		93	10368175000	6919119500	11406880000	5964976700											9381585400	5347003500	9695549800
94	991812330	13948162000	3027962900	12634826000	1061425400	13173191000		94	10887925000	3617753800	11030367000	3563773700		94	13020411000	635387500	14770567000	282589660		94	13797066000	1949299600	13649360000	2426889300		94	15666226000	1176271100	15137177000	1200116300		94	10291811000	6994382300	11365690000	6035609200											9298600400	5373945500	9664758200
95	937102040	13982048000			1026529900	13252516000		95	10848573000	3651457000	10987338000	3614073000		95	13042404000	653431950	14752717000	278429410		95	13763617000	1951038200	13628216000	2458047400		95	15646845000	1172935700	15202878000	1288936800		95	10234029000	7065815100	11307423000	6099207800											9264386700	5437286500	9637154900
96	891190430	14047418000			972640540	13294149000		96	10806924000	3722742300	10974057000	3666473900		96	13014833000	650833310	14754415000	286750500		96	13778297000	1977960700	13609901000	2491840000		96	15668802000	1176242600	15149609000	1258538600		96	10168208000	7140147800	11259666000	6163121500											9217559300	5468371000	9573036000
97	833081680	14096757000			942169100	13351356000		97	10782886000	3724425000	10927269000	3668840800		97	12998566000	647573490	14747880000	285705880		97	13755938000	2007361300	13580198000	2495805000		97	15642785000	1193300400	15142994000	1270078600		97	10096650000	7224771600	11192163000	6214488900											9172825000	5541852000	9524856900
98	783238980	14144423000			913329400	13406529000		98	10757924000	3757839800	10906080000	3722424500		98	12977241000	606391270	14735985000	282193820		98	13735156000	2022991200	13581430000	2514891000		98	15634404000	1201169200	15159779000	1291049900		98	10048021000	7298544700	11122525000	6293999900											9128836600	5611032200	9493057100
99	751298430	14175088000			875306450	13459136000		99	10739640000	3817126000	10884872000	3755993100		99	12989968000	631556150	14750377000	321207780		99	13736490000	2033622400	13559167000	2555772500		99	15630707000	1209911200	15108630000	1274171800		99	9968807400	7373402600	11053638000	6352456400											9093191700	5651991400	9465929900
100	686146460	14228236000			829656020	13477728000		100	10689283000	3854983400	10835623000	3784043000		100	13002635000	646851210	14732828000	298174120		100	13715768000	2043724200	13493817000	2544975600		100	15607578000	1232925300	15101931000	1273834200		100	9906199000	7436313400	11020761000	6418560400											9034295500	5694109900	9419466000
101					800619840	13516559000		101	10655090000	3875979700	10806817000	3823829500		101	12973895000	645092040	14736589000	291803970		101	13705560000	2077625800	13483769000	2587940300		101	15618378000	1245357700	15103435000	1297781500		101	9841114400	7513745100	10958881000	6476364600											8990519000	5750788800	9361834400
102					765684210	13556296000		102	10610895000	3908795200	10785381000	3845569800		102	12994956000	652068970	14747544000	314181660		102	13676077000	2103946500	13450514000	2589281200		102	15612278000	1228652400	15077935000	1277481300		102	9769861500	7587038900	10916177000	6544868900											8949519200	5820926000	9327976200
103					735679320	13613748000		103	10588078000	3956021900	10740405000	3879983300		103	12977570000	638772390	14734837000	295823480		103	13670599000	2127589500	13451433000	2629956600		103	15591274000	1260046000	15045635000	1276115300		103	9723652200	7671736100	10827259000	6598237900											8901501200	5858954500	9280640300
104					717217500	13633234000		104	10559921000	3985085300	10720115000	3906621600		104	13000666000	652850720	14734219000	308036320		104	13634267000	2112728200	13426066000	2666403100		104	15567320000	1280066400	15032063000	1293986600		104	9643459400	7740496500	10778482000	6670419200											8831432600	5899547400	9240258200
105					677566580	13666212000		105	10514714000	4016523200	10669214000	3950196200		105	13002516000	664349730	14720530000	313020030		105	13625011000	2141161800	13415101000	2668239000		105	15571846000	1270786900	15041654000	1324768000		105	9568041200	7804749500	10711897000	6718999800											8818879600	5954914200	9214410200
106					675275290	13698918000		106	10466187000	4051762700	10666686000	3997518200		106	12978894000	670710480	14729827000	338291840		106	13603955000	2162504900	13376481000	2684986200		106	15585202000	1281200000	15010134000	1269332700		106	9501546200	7874277800	10670997000	6800725700											8756567800	6018001700	9162778200
107					638431480	13707989000		107	10465978000	4091649900	10615090000	4014603200		107	12933274000	624937510	14708916000	315560680		107	13604055000	2189266000	13367335000	2703410500		107	15553383000	1309169200	15017059000	1309445400		107	9451644900	7932450800	10612832000	6869809200											8710080200	6062152300	9128049700
108					625277100	13745142000		108	10439917000	4136766700	10599223000	4051162500		108	13017173000	697434220	14748202000	321637940		108	13569111000	2199970700	13350290000	2731825800		108	15560370000	1318465400	14987804000	1308813900		108	9362056500	8009974300	10559054000	6933107000											8693245100	6122669400	9074993400
109					594725080	13755646000		109	10384222000	4150218300	10577683000	4091546400		109	13001765000	691334810	14721806000	320664210		109	13578521000	2234414800	13349793000	2765066700		109	15538703000	1309721400	14966444000	1310062300		109	9294222600	8094126900	10494884000	6983194900											8637138400	6174036800	9030701800
110					578727820	13797858000		110	10365432000	4183817000	10517259000	4104604600		110	13014157000	696404360	14699372000	319553250		110	13557361000	2232148300	13297315000	2761821100		110	15517163000	1326272700	14952490000	1325055300		110	9236324700	8167931500	10425394000	7043729100											8581678100	6213831300	8993045800
111					551691360	13799258000		111	10322216000	4207379400	10498707000	4148094400		111	12942886000	658280870	14700165000	328538900		111	13530392000	2240708500	13299046000	2798569600		111	15531610000	1338632000	14952868000	1320591000		111	9181987000	8248171000	10394752000	7115441800											8530745100	6259474800	8958262000
112					524955440	13810430000		112	10280222000	4254943400	10481933000	4185709600		112	12980230000	698547410	14718035000	331487550		112	13536916000	2269273400	13290089000	2838900600		112	15516097000	1321347500	14930229000	1299902800		112	9098688600	8313833400	10336920000	7188451000											8485979900	6298471400	8920024300
113					506570260	13828511000		113	10255781000	4291884200	10447514000	4227854500		113	12988522000	692126820	14696607000	327837620		113	13502512000	2279411500	13254089000	2846144200		113	15504538000	1348489200	14909627000	1320426500		113	9028287100	8372574000	10242359000	7235405400											8446771200	6367693500	8873223200
114					484802530	13844873000		114	10231643000	4342606900	10409950000	4241595100		114	12991986000	697510790	14704538000	346133140		114	13479316000	2298850900	13232282000	2879461200		114	15501572000	1359586200	14919694000	1345434400		114	8959285100	8468701600	10193062000	7293257000											8399776300	6413663800	8831319000
115					477858350	13860824000		115	10190557000	4379304500	10390938000	4278938800		115	12987421000	703066290	14694034000	334283470		115	13476935000	2331488500	13209414000	2902629200		115	15498327000	1374714600	14908465000	1329387500		115	8895456600	8545992900	10140634000	7380676500											8376271900	6470415200	8777779200
116					473711170	13863298000		116	10154572000	4396809500	10341147000	4302098800		116	12954916000	689747110	14680341000	330798740		116	13459614000	2333591900	13207697000	2929368200		116	15496659000	1386547500	14872952000	1323072800		116	8840941100	8618860900	10080115000	7419887400											8309087100	6517812400	8738367600
117					467839040	13881637000		117	10128407000	4454810700	10321118000	4352661800		117	12999182000	712343090	14714920000	351568970		117	13461921000	2367131000	13178184000	2952966700		117	15458437000	1378192400	14938702000	1408063500		117	8788144300	8689750900	10018205000	7499136100											8251421200	6562077200	8693474400
118					454904880	13906116000		118	10104183000	4479680200	10298441000	4381901000		118	12969462000	710344540	14696503000	359925410		118	13417486000	2384230200	13169101000	2964536600		118	15451442000	1390064400	14974030000	1486522600		118	8699544600	8767029600	9963461400	7574678000											8209554400	6609840100	8676919100
119					453804470	13909886000		119	10070418000	4507346400	10254818000	4411546400		119	12982036000	725038000	14706531000	350216660		119	13430662000	2389591900	13134440000	2981285000		119	15449730000	1384796200	15001445000	1522535300		119	8631504400	8844753800	9908097200	7619915000											8175399900	6681382700	8625556100
120					414060890	13901809000		120	10029347000	4545530800	10250536000	4465123900		120	12959673000	697717630	14677981000	366609130		120	13381789000	2400719200	13104439000	3002888600		120	15438937000	1420732800	15010153000	1538745300		120	8564404200	8903021800	9833091100	7682579300											8110696600	6721367800	8598150900
								121	10006039000	4572482000	10181558000	4484978700		121	12981698000	732167490	14672071000	348527530		121	13376098000	2424591900	13077424000	3014461600		121	15412721000	1411406900	15025945000	1577000200																	8069910700	6772002000	8530741300
								122	9969802800	4612156000	10167883000	4512210700		122	12959976000	698627670	14685953000	360276100		122	13370960000	2453282200	13081651000	3052018300		122	15408215000	1431067700	15089391000	1643926000																	8028188400	6820573100	8477687100
								123	9937446300	4649193300	10137910000	4558323100		123	12953363000	707531970	14681137000	363368620		123	13348767000	2451536900	13063023000	3072530600		123	15408374000	1440894800	15030758000	1598169200																	7988290400	6887540500	8450488600
								124	9901954700	4688077800	10104341000	4574232500		124	12996826000	749835160	14675150000	367844650		124	13337521000	2483087000	13046851000	3101170000		124	15413889000	1453770800	14973624000	1589338900																	7939408200	6928095000	8393298700
								125	9874848200	4726947100	10073534000	4610950500		125	12960108000	722818320	14671915000	371869940		125	13317982000	2490401100	13014427000	3116617000		125	15390632000	1455874100	14931368000	1546275700																	7904041200	6981530500	8374264700
								126	9822211500	4757054100	10032718000	4632289100		126	12965413000	710439990	14676406000	358401430		126	13302441000	2495397500	13014901000	3150141700		126	15389378000	1445719300	14911615000	1555482400																	7851036300	7030104300	8343505200
								127	9813836500	4800668900	10000641000	4669798900		127	13006318000	775455450	14652474000	367376260		127	13257647000	2522358700	12974204000	3164765800		127	15363563000	1456558900	14894228000	1546647100																	7817251200	7079124400	8281434800
								128	9778810400	4828794200	9987558600	4709272500		128	12947674000	738759090	14670302000	374851940		128	13264195000	2541136800	12951584000	3184734000		128	15391801000	1471610600	14884769000	1570076300																	7770130600	7130498200	8246580200
								129	9743903000	4863778400	9956219000	4741208000		129	13004534000	792441110	14648091000	359639710		129	13243359000	2556852300	12930445000	3212774500		129	15377527000	1499146500	14868200000	1571997300																	7716658400	7172392400	8183978100
								130	9705146200	4898430300	9927035600	4784261800		130	13003914000	774369910	14663358000	376217830		130	13207089000	2574940900	12916653000	3220634500		130	15368802000	1503024800	14850624000	1550757800																	7681940900	7229246600	8172549600
								131	9686305300	4938162200	9890734200	4819092800		131	12949688000	750425550	14660342000	382341950		131	13209326000	2589209400	12883754000	3259576500		131	15360840000	1522001800	14808196000	1534192500																	7621599000	7264207500	8113454600
								132	9646982200	4967307200	9865532500	4842935100		132	12948649000	759470030	14661063000	381990900		132	13187394000	2604014700	12888221000	3284125500		132	15358667000	1518546000	14824436000	1573665400																	7600270600	7332665100	8069693000
								133	9624462500	5010233400	9833003800	4876074900		133	13019956000	809242070	14641076000	383052760		133	13167971000	2622272800	12867578000	3300180600		133	15352865000	1530355700	14802083000	1569041100																	7546365900	7379877800	8055197000
								134	9572083100	5041341800	9802572600	4903122800		134	12978194000	783939410	14645280000	375317880		134	13158722000	2635316600	12842137000	3332513100		134	15335040000	1527320200	14799017000	1584593800																	7516541100	7420552000	7982673300
								135	9547449200	5068508000	9782771600	4930070700		135	12995034000	776510730	14649943000	388982470		135	13160134000	2669747700	12821067000	3333411700		135	15345178000	1545535400	14784930000	1586607000																	7443125900	7461331100	7968259300
								136	9514701600	5121171500	9747692300	4988504400		136	12978262000	785231480	14653501000	390185010		136	13137410000	2683965200	12774698000	3331401300		136	15307882000	1554720800	14767655000	1593739400																	7396396300	7531664900	7929418000
								137	9484320600	5135411700	9721078100	5002740000		137	12974722000	787114150	14636879000	389946130		137	13137982000	2696664800	12780640000	3375952700		137	15315081000	1569525400	14744188000	1588061500																			7876486700
								138	9461951700	5183192800	9695995800	5037917400		138	12970627000	802814060	14620298000	378039140		138	13129210000	2728862500	12758949000	3418469300		138	15297980000	1582405600	14759332000	1597242300																			7843397100
								139	9426960200	5227286700	9655420800	5081372900		139	12983125000	800391110	14616150000	379853530		139	13089562000	2727536700	12741734000	3414717300		139	15300065000	1579354000	14747926000	1624631200																			7795454900
								140	9382951900	5264805600	9616306500	5107195100		140	12977721000	794706090	14644282000	405795150		140	13079255000	2755699900	12713215000	3458387100		140	15285772000	1598542800	14759973000	1634371000																			7757117300
								141	9340415200	5280506500	9593653500	5134485400		141	12962674000	781953600	14633364000	411862180		141	13057449000	2767279100	12705626000	3450388100		141	15268547000	1605532600	14735043000	1650049300																			7716045500
								142	9320576300	5311217400	9560069600	5162567900		142	12952963000	802968270	14617964000	410553460		142	13043195000	2776612400	12675853000	3506003200		142	15274622000	1631676100	14692194000	1624245000																			7679043900
								143	9305886200	5366091600	9517935300	5200880000		143	12956693000	789561700	14628580000	408627140		143	13034953000	2801996000	12661181000	3523406700		143	15246477000	1627084600	14709346000	1648102400																			7637357800
								144	9258480600	5399331100	9494979200	5231549800		144	13022774000	857690260	14622070000	411463510		144	12991779000	2812687100	12635689000	3521020600		144	15254715000	1635313800	14685944000	1645525400																			7577901900
								145	9231879300	5436418900	9464106300	5291788100		145	12965910000	788876560	14624756000	412669970		145	13014276000	2847347400	12623123000	3560406000		145	15234804000	1651081700	14652650000	1615962000																			7557833200
								146	9181962200	5444763100	9424961500	5294638800		146	12976752000	800371020	14641901000	409781110		146	12980114000	2856306300	12606665000	3576302700		146	15225658000	1670982900	14662826000	1651659800																			7497770000
								147	9153348600	5495746500	9418581700	5345204500		147	12966335000	797097520	14604133000	415343840		147	12981885000	2887604700	12585114000	3617868600		147	15225626000	1671523600	14633965000	1648423700																			7456992700
								148	9136428200	5535082600	9377987700	5367264100		148	13000026000	813140560	14603631000	412926670		148	12952490000	2885490700	12547070000	3615329200		148	15224820000	1670960800	14611237000	1634551100																			7416363700
								149	9103189100	5572445100	9339346500	5406768400		149	12988626000	826129340	14604012000	412625670		149	12944867000	2906853200	12543196000	3637812700		149	15205666000	1673160900	14621647000	1681727700
								150	9066687500	5598469900	9308809100	5438826100		150	12984516000	823531440	14602003000	428279940		150	12927483000	2931424800	12516136000	3654252000		150	15198353000	1687720800	14598225000	1682284700
								151	9019803300	5617209900	9283327400	5473213600		151	12972943000	833758870	14601368000	442940100		151	12896458000	2932034200	12494994000	3695282700		151	15177173000	1691755400	14604411000	1679575800
								152	8994319700	5676432300	9263832600	5503089900		152	12984041000	847807540	14620602000	438991510		152	12900093000	2968508000	12495784000	3704149600		152	15168331000	1699837500	14592299000	1711282200
								153	8985993900	5698060400	9223814800	5546185200		153	12956948000	819276610	14590043000	438726360		153	12877114000	2968049100	12460522000	3732187400		153	15179903000	1725766200	14583963000	1694309400
								154	8937597000	5738029700	9193722200	5582905600		154	12980646000	820987850	14574778000	408564050		154	12853534000	2997981600	12422628000	3751359500		154	15156303000	1714780400	14599092000	1714777800
								155	8893085000	5774475800	9157683700	5603099200		155	12963296000	822155700	14595296000	430989570		155	12847213000	3002305000	12428336000	3770932800		155	15133105000	1728582200	14575497000	1747307500
								156	8879808500	5806997200	9144408100	5633913500		156	12988109000	837327920	14590879000	426175610		156	12827030000	3023723600	12414538000	3801067800		156	15120008000	1721463200	14586064000	1769472700
								157	8852217600	5842116100	9087305500	5656847100		157	12966039000	840577170	14597288000	448456720		157	12811901000	3046085700	12370824000	3814375900		157	15140142000	1746126500	14554955000	1732068700
								158	8807021000	5874465600	9073838700	5681523400		158	12982343000	858304950	14571098000	427616330		158	12808302000	3059847400	12377594000	3847680100		158	15139479000	1775537000	14545605000	1757937800
								159	8776092200	5920931000	9045193600	5742566900		159	12947865000	811139270	14595837000	451718030		159	12773677000	3084453500	12339317000	3843611900		159	15131743000	1759072700	14563221000	1780842800
								160	8737221800	5950466200	9000951600	5774506800		160	12980029000	862944650	14590448000	454346410		160	12758393000	3113830800	12328570000	3889179100		160	15103724000	1776983000	14505200000	1751691600
								161	8722452700	5990220000	8985188700	5806744800		161	13008952000	884036960	14586504000	444081420		161	12734542000	3107837300	12309770000	3912796300		161	15102480000	1788220000	14515174000	1787396100
								162	8690501300	6013855800	8950450900	5827643700		162	12931928000	838604150	14596746000	458999870		162	12743342000	3159174100	12276127000	3928931300		162	15099346000	1795962700	14534272000	1800238800
								163	8649991500	6054180400	8910925600	5864276800		163	12991399000	885638320	14571206000	484257600		163	12727069000	3148481800	12279561000	3947075000		163	15078613000	1787065500	14513840000	1816788000
								164	8630649700	6091593900	8883909300	5871650600		164	12982834000	852561330	14584530000	454152990		164	12707648000	3161029900	12249725000	3987131600		164	15087665000	1820089100	14454909000	1780084800
								165	8594725900	6139083200	8859429300	5927232400		165	12979805000	865946130	14559509000	444327860		165	12683304000	3175746800	12227614000	3973224400		165	15086808000	1829207900	14500905000	1818477300
								166	8554143600	6161884100	8829894200	5940235700		166	12921409000	842208010	14559747000	474579170		166	12684479000	3210029400	12219150000	4022061200		166	15093497000	1839443000	14483299000	1810310000
								167	8518481000	6191552500	8810353600	6011219400		167	12943871000	877230010	14563143000	464774260		167	12662268000	3208260200	12188984000	4057233300		167	15073026000	1854646000	14497285000	1851154800
								168	8499426000	6223257200	8771882300	6043863100		168	12965088000	890965490	14564536000	469282180		168	12640386000	3226782500	12183390000	4059716500		168	15059367000	1859367500	14475424000	1846552500
								169	8471730100	6265743400	8739284900	6060376100		169	12934530000	850181970	14564252000	466404820		169	12615735000	3245621100	12154988000	4073823000		169	15068643000	1867247300	14479570000	1869500000
								170	8436100500	6303148200	8712970300	6099987100		170	12948061000	855815320	14555361000	468085610		170	12595003000	3270894000	12141886000	4108116200		170	15053202000	1873115400	14439306000	1864382100
								171	8416611500	6345735800	8672927800	6122475600		171	12965254000	877945070	14546354000	475965700		171	12614582000	3283827300	12116917000	4124978300		171	15029217000	1864856500	14453929000	1878566900
								172	8366108300	6377652300	8637070400	6161705000		172	12967266000	867481590	14571136000	508448980		172	12564377000	3294367800	12092031000	4147946300		172	15037976000	1895498000	14438383000	1888627000
								173	8337498000	6422642600	8607044400	6189389200		173	12942769000	850313030	14541898000	466134980		173	12551624000	3324112400	12082148000	4163127900		173	15038605000	1909276500	14427978000	1880749100
								174	8315390200	6447095600	8587498100	6228590800		174	12950176000	881556270	14557549000	512456640		174	12543458000	3329815100	12065203000	4189348000		174	15024264000	1913042700	14431641000	1899000800
														175	12967651000	893008640	14561141000	485568660		175	12521305000	3348756600	12041246000	4215832900		175	15009778000	1919513800	14425392000	1925162200
														176	12954372000	888291190	14546934000	482672800		176	12539861000	3388675300	12019274000	4224155000		176	15012480000	1927013100	14413784000	1928326900
														177	12946283000	867445420	14544897000	483548260		177	12495999000	3394953300	12004365000	4277429900		177	14994489000	1935153200	14426335000	1962337500
														178	12937746000	885646790	14535280000	478508830		178	12495905000	3410326400	11986925000	4268724800		178	14994102000	1931072400	14542344000	1972322400
														179	12950849000	862548290	14519295000	509473490		179			11977670000	4305214500		179	14977956000	1964033400	14578058000	1917258700
														180	12963256000	913560110	14542653000	512213170		180			11949595000	4323050400		180	14976057000	1972638700	14568264000	1921079900
														181	12933388000	882114080	14544486000	527678520		181			11939515000	4339733800		181	14970450000	1963611500	14570894000	1916988400
														182	12956915000	895273580	14560354000	520269010		182			11893672000	4359243100		182	14956857000	1983507400	14554234000	1917250100
														183	12941122000	878196590	14530459000	517472600		183			11901611000	4394897700		183	14970042000	2003447200	14575143000	1945039700
														184	12957840000	890675820	14541418000	512141160		184			11865111000	4409371000		184	14951849000	1992946100	14534153000	1958180700
														185	12932070000	890671360	14544581000	525677530		185			11847699000	4430091700		185	14934277000	2005979900	14544550000	1955531300
														186	12944884000	896895360	14525546000	533241180		186			11832630000	4445963200		186	14926960000	2022156200	14533604000	1967818800
														187	12939067000	927481650	14531855000	519501340		187			11820036000	4445338400		187	14906130000	2030106900	14540035000	1967526600
														188	12917646000	891172970	14520732000	546284190		188			11797136000	4496134000		188	14893064000	2043365000	14518038000	1980978600
														189	12953812000	918514580	14507267000	519591900		189			11782801000	4532319600		189	14892063000	2060134300	14522399000	1997816900
														190	12922140000	897155380	14530935000	551855910		190			11763781000	4542828400		190	14905250000	2053029300	14495298000	2011979600
														191	12930121000	884851530	14474666000	519050370		191			11732505000	4541118000		191	14895647000	2077498600	14495819000	2010662200
														192	12901924000	858915630	14516699000	541354030		192			11724898000	4604477300		192	14865347000	2063210100	14475721000	2006929100
														193	12924397000	908766350	14492321000	547735930		193			11698273000	4589802000		193	14859472000	2071408500	14479662000	2015357100
														194	12905391000	887612500	14497845000	547423570		194			11679124000	4610924600		194	14844693000	2094550300	14478643000	2047570300
														195	12933682000	914141680	14517653000	555213900		195			11644655000	4637869000		195	14839307000	2097738500	14453169000	2035035500
														196	12895269000	880344210	14498301000	562433350		196			11633739000	4654407400		196	14835102000	2097343100	14442828000	2050961500
														197	12921260000	929267760	14483165000	571390060		197			11631022000	4674025900		197	14833836000	2114274300	14451372000	2059975900
														198	12937629000	916218570	14481810000	531589520		198			11603185000	4692914200		198	14829552000	2104847700	14473047000	2085280400
														199	12938173000	923735350	14483560000	540084310		199			11574265000	4729602300		199	14808429000	2133735100	14440752000	2081541000
														200	12906764000	892591810	14506216000	576120150		200			11566061000	4732773500		200	14824143000	2150371100	14432213000	2083385100
														201	12933539000	914938540	14487521000	568516010		201			11563147000	4756017200		201	14812049000	2155249000	14440826000	2101975400
														202	12950858000	933952870	14491908000	560751130		202			11512829000	4792782100		202	14787890000	2153098300	14411255000	2108169000
														203	12890590000	904445240	14474805000	558021750		203			11501192000	4817743500		203	14792644000	2190593500	14419184000	2117141000
														204	12894264000	905917050	14469348000	571336240		204			11471435000	4823225900		204	14779826000	2187700800	14409601000	2115559500
														205	12905126000	909984630	14483524000	574343460		205			11461318000	4845237900		205	14772903000	2205489000	14380520000	2111193000
														206	12879213000	912635500	14466299000	574675390		206			11449345000	4882023200		206	14772333000	2207395900	14394478000	2141079200
														207	12914524000	936384900	14464280000	570150140		207			11420725000	4887591400		207	14755798000	2205423100	14377214000	2155472500
														208	12914382000	938893410	14460318000	573732850		208			11407022000	4929727200		208	14730990000	2213201000	14372473000	2143973600
														209	12901629000	922547270	14447203000	580532860		209			11402470000	4954626300		209	14713193000	2227569900	14373262000	2150827900
														210	12910498000	934384220	14443821000	592472280		210			11369173000	4968481000		210	14712954000	2235212300	14357224000	2180841600
														211	12901144000	910410150	14458464000	592945570		211			11350291000	4998687000		211	14702172000	2239742600	14355888000	2183558600
														212	12925820000	963514180	14437246000	582928590		212			11335920000	5003711900		212	14720458000	2246149600	14350080000	2198460400
														213	12904461000	928130780	14425854000	594649120		213			11306364000	5022814500		213	14692040000	2254166700	14331499000	2186211900
														214	12894246000	917935800	14446230000	578891070		214			11287443000	5054837600		214	14678313000	2250981000	14325024000	2196479100
														215	12869309000	915357380	14429770000	609814900		215			11261102000	5072193400		215	14673453000	2290380200	14313952000	2221659800
														216	12917500000	953243480	14424484000	591703410		216			11244448000	5068731800		216	14665874000	2283307700	14325877000	2218312900
														217	12886460000	925144420	14413749000	572089640		217			11237248000	5098349600		217	14656287000	2281861600	14304775000	2251567000
														218	12891415000	949055060	14418528000	606278110		218			11202695000	5122681700		218	14666574000	2318055300	14295984000	2240921000
														219	12877037000	927923230	14425353000	612594000		219			11166065000	5146443300		219	14657851000	2318592700	14275133000	2235255900
														220	12894778000	942168370	14417791000	578347980		220			11160850000	5174731900		220	14624143000	2312265200	14271577000	2245945400
														221	12906899000	959851430	14402851000	610491790		221			11160193000	5191210100		221	14627996000	2334179600	14258416000	2261044700
														222	12883674000	958050670	14402923000	599991430		222			11131752000	5210200400		222	14631147000	2357569900	14253270000	2255699800
														223	12882768000	934222740	14415061000	617401300		223			11126813000	5227878200		223	14618262000	2359939500	14269431000	2284546500
														224	12906120000	973580620	14408391000	626409110		224			11100679000	5262017100		224	14598074000	2376950900	14246766000	2289872500
														225	12874760000	960131160	14408664000	619853510		225			11088639000	5273335900		225	14579206000	2363954400	14234159000	2289102600
														226	12892719000	970415340	14412354000	612005150		226			11058452000	5305272000		226	14602275000	2388170800	14242866000	2306368000
														227	12895560000	954611200	14398897000	636754810		227			11042721000	5338815400		227	14574217000	2387142600	14231265000	2313634100
														228	12873590000	973848680	14376776000	628558680		228			10998240000	5327449300		228	14566181000	2409995800	14224154000	2334633000
														229	12874508000	970007860	14386724000	634400580		229			10996369000	5367365700		229	14563982000	2402635900	14208714000	2330790700
														230	12843551000	935784140	14386331000	617820760		230			10978864000	5392466400		230	14551299000	2427633300	14205587000	2318412200
														231	12850533000	938390500	14377648000	637963720		231			10949505000	5401285700		231	14519709000	2420907000	14175476000	2335547600
														232	12856022000	943791100	14383376000	635678020		232			10946789000	5427592800		232	14521516000	2417943300	14173490000	2354863900
														233	12852971000	949301090	14374465000	637683910		233			10926057000	5438472800		233	14523620000	2448432700	14181007000	2378049800
														234	12862050000	970837520	14373351000	632631850		234			10902910000	5463756300		234	14510524000	2444812400	14175479000	2377386000
														235	12862236000	952659850	14383421000	625317140		235			10886628000	5494556200		235	14499314000	2468066600	14161502000	2376184100
														236	12850858000	948242740	14343046000	641458740		236			10865416000	5506327800		236	14500790000	2476434100	14145345000	2383090200
														237	12853433000	970181120	14346150000	635666140		237			10836837000	5542722200		237	14487946000	2476765100	14139626000	2383881600
														238	12853696000	957520370	14360332000	659601930		238			10837227000	5552671200		238	14470877000	2483307100	14142035000	2414145100
														239	12831266000	944111310	14356044000	643118590		239			10799586000	5567903700		239	14484710000	2512145300	14107207000	2406073600
														240	12848118000	977754490	14351864000	641295140		240			10774524000	5585344600		240	14460533000	2486320800	14129966000	2431030600
														241	12856149000	982668590	14355551000	641312230		241			10765823000	5610900000		241	14456346000	2494160300	14118966000	2437892700
														242	12815307000	940912760	14349146000	660715550		242			10752755000	5621764700		242	14436781000	2530812500	14089653000	2433240600
														243	12855912000	980512370	14319449000	665017510		243			10731703000	5655277800		243	14442957000	2529839000	14105916000	2447452800
														244	12843357000	994308620	14342094000	661700180		244			10697416000	5657338600		244	14444227000	2554017100	14071445000	2446354600
														245	12829900000	988821130	14337199000	665426500		245			10701203000	5699720800		245	14422268000	2539633100	14080097000	2478124200
														246	12809329000	962469000	14324856000	666704310		246			10677126000	5735029700		246	14402555000	2557501900	14068420000	2472094500
														247	12836962000	971999180	14330940000	672219330		247			10642873000	5731395900		247	14407061000	2569660300	14067389000	2478339800
														248	12838181000	960551920	14323570000	668045230		248			10655015000	5771656200		248	14379240000	2567499400	14063728000	2481546700
														249	12821621000	979772240	14325734000	670751760		249			10614139000	5786564900		249	14395359000	2586348400	14055861000	2502953800
														250	12793404000	956599500	14326929000	669256160		250			10605604000	5820103300		250	14386485000	2587702500	14048485000	2494414600
														251	12841982000	1009203300	14322687000	682278920		251			10588225000	5811100700		251			14029045000	2492379600
														252	12811012000	970529220	14305841000	681445440		252			10567823000	5851524100		252			14021624000	2503772600
														253	12795444000	956372660	14277906000	661899290		253			10545634000	5851886100		253			14020891000	2542998100
														254	12806366000	962690370	14308777000	686752970		254			10525900000	5872794600		254			14018116000	2535275600
														255	12830915000	991641440	14291187000	672487930		255			10497223000	5910691700		255			14011248000	2539185800
														256	12816499000	978749870	14293424000	683909910		256			10474930000	5941453500		256			14004373000	2551923500
														257	12838644000	997787990	14301625000	681827700		257			10462091000	5943841800		257			13986193000	2577737500
														258	12801703000	987121700	14303653000	680475070		258			10450368000	5961400900		258			13977080000	2560149000
														259	12796906000	986899910	14299764000	709126280		259			10435030000	5998864200		259			13966461000	2569439500
														260	12817650000	974779630	14311424000	695357690		260			10415972000	6013831600		260			13948286000	2577030500
														261	12803441000	987738400	14288159000	689476180		261			10392046000	6031500700		261			13954403000	2584871100
														262	12789041000	971512020	14286137000	676990650		262			10387548000	6051341500		262			13940364000	2585035300
														263	12808674000	997409850	14262460000	709438310		263			10348790000	6069967800		263			13939016000	2607898000
														264	12788258000	984245750	14264268000	692704040		264			10337286000	6110377100		264			13927096000	2601959800
														265	12779949000	981424790	14270494000	703512510		265			10321454000	6100744300		265			13906739000	2612966100
														266	12812959000	1000537000	14273057000	711058260		266			10298017000	6131258000		266			13908623000	2634979500
														267	12797109000	999699230	14259486000	704190160		267			10284634000	6171350700		267			13900604000	2627610500
														268	12805165000	994181750	14276801000	718186950		268			10267119000	6189425400		268			13882341000	2658930400
														269	12805294000	998103450	14267079000	725153070		269			10246919000	6198867200		269			13904651000	2674120200
														270	12796632000	999030380	14270026000	719939960		270			10245479000	6220542600		270			13869738000	2654000500
														271	12798013000	1007875200	14271798000	723577950		271			10200800000	6238374600		271			13856499000	2664443100
														272	12759886000	951139470	14252424000	738705510		272			10194597000	6257467000		272			13862475000	2668706700
														273	12788571000	992309060	14265452000	748399870		273			10157512000	6286985000		273			13855521000	2670654500
														274	12781405000	1000209500	14232196000	725049040		274			10136334000	6319816400		274			13824829000	2683153800
														275	12798819000	1020400500	14266880000	736798440		275			10134993000	6333871800		275			13842725000	2697908800
														276	12791079000	1016073300	14239460000	733480890		276			10134220000	6334790800		276			13815866000	2711742000
														277	12798557000	1024837300	14243882000	728497040		277			10103316000	6375406300		277			13823575000	2705121000
														278	12787381000	1013585600	14247323000	739962690		278			10082688000	6403602900		278			13803761000	2712880700
														279	12773893000	1000700300	14243232000	745690860		279			10067901000	6402752000		279			13815883000	2729783300
														280	12777208000	996747640	14219582000	732624490		280			10042276000	6413887500		280			13814183000	2753331100
														281	12785797000	1001130800	14226247000	734363830		281			10033053000	6453134400		281			13795167000	2763150900
														282	12774404000	999535350	14236131000	762571700		282			10018694000	6480541700		282			13777534000	2744466500
														283	12784936000	1034063700	14228303000	756847020		283			9992234200	6491567800		283			13772561000	2760683700
														284	12795569000	1043090300	14236682000	752877640		284			9971042500	6520326000		284			13764246000	2773772300
														285	12756076000	1013201900	14224203000	738360620		285			9951708100	6529639300		285			13771874000	2760398000
														286	12771880000	1025378700	14222052000	757383470		286			9946748000	6548452000		286			13747424000	2771979000
														287	12740684000	990065570	14212593000	747100320		287			9903801100	6575896400		287			13743050000	2797384000
														288	12744283000	997315720	14214630000	762043840		288			9901497800	6596124700		288			13751869000	2785224900
														289	12759886000	1003960000	14217352000	758141320		289			9868583200	6626703600		289			13738044000	2808039200
														290	12736457000	985082450	14204717000	767909150		290			9872951200	6637287900		290			13715793000	2803946600
														291	12754080000	1022328700	14207399000	774952500		291			9846018500	6669105600		291			13737245000	2837260800
														292	12727909000	991951700	14217746000	770745240		292			9825757100	6656561500		292			13707354000	2818625600
														293	12739805000	1001657400	14186753000	760483920		293			9800894100	6683888900		293			13702604000	2832010200
														294	12760521000	1016343900	14205162000	790982770		294			9778433200	6721999800		294			13692915000	2840846500
														295	12723287000	976462580	14176657000	787848880		295			9764225900	6731021300		295			13682926000	2850213000
														296	12744540000	1009947800	14196836000	784633460		296			9747259000	6745627700		296			13670737000	2856209200
														297	12740894000	1021528600	14181373000	783461050		297			9722472900	6772808300		297			13648955000	2861820700
														298	12732458000	1018489900	14183179000	791356400		298			9707269400	6814902100		298			13664598000	2860166900
														299	12728129000	1019587800	14185897000	797859290		299			9691171600	6825886900		299			13662148000	2899282800
														300	12728415000	1008511900	14164755000	784241540		300			9656582000	6830441100		300			13638155000	2889843700
														301	12724122000	1035610100	14179082000	788803430								301			13623445000	2901113400
														302	12712658000	1026585300	14186310000	791491420								302			13629732000	2911901200
														303	12738447000	1036096300	14175438000	799234240								303			13629935000	2913827200
														304	12702588000	1010852400	14178389000	805644760								304			13625371000	2923372100
														305	12735253000	1015663600	14179820000	815369860								305			13596035000	2947669800
														306	12713747000	997530980	14184751000	811568590								306			13603258000	2958453700
														307	12713368000	1003869500	14170107000	821290640								307			13593077000	2940515400
														308	12706763000	1020305400	14146197000	793939730								308			13581604000	2967728000
														309	12701644000	1025039700	14160657000	822786060								309			13588137000	2970202500
														310	12718044000	1036893500	14162594000	837121690								310			13563249000	2968535100
														311	12743601000	1043877800	14175496000	825489980								311			13554539000	2973948500
														312	12716613000	1032853800	14154443000	820600870								312			13550951000	2978017900
														313	12709151000	1013685700	14165975000	816542000								313			13561363000	3012246800
														314	12726003000	1035781900	14154626000	825028010								314			13559440000	3006848400
														315	12702156000	1028044800	14130936000	838023250								315			13533275000	3003144900
														316	12680767000	998194220	14160336000	835546570								316			13552051000	3036958500
														317	12725222000	1022527700	14157204000	836381000								317			13547124000	3051165000
														318	12701579000	1019212500	14145033000	847553390								318			13525755000	3054178500
														319	12672940000	1023772700	14144265000	849974590								319			13507027000	3046723100
														320	12686880000	1006058000	14144069000	868590260								320			13478805000	3039165600
														321	12721773000	1061129200	14126695000	842353370								321			13507294000	3075716800
														322	12727932000	1054498800	14125742000	848409290								322			13488965000	3079360900
														323	12705104000	1064765800	14127261000	874771330								323			13490410000	3091379700
														324	12695945000	1036193800	14127185000	857566800								324			13454178000	3091866200
														325	12727186000	1059360800	14132422000	877658530								325			13465564000	3097395900
														326	12715369000	1066079600	14131149000	882651130								326			13462301000	3108396000
														327	12677001000	1044868900	14116572000	873414160								327			13440573000	3110507700
														328	12692326000	1039115500	14129673000	864157250								328			13448054000	3123985900
														329	12715442000	1063594300	14133304000	890560220								329			13440791000	3135312700
														330	12693248000	1054042200	14126740000	882311310								330			13421875000	3139745300
														331	12702384000	1076587600	14133414000	872233610								331			13424854000	3150492900
														332	12705639000	1076543400	14109652000	862856080								332			13418293000	3172423100
														333	12695106000	1064908000	14131031000	887281980								333			13403281000	3161934300
														334	12746891000	1103505700	14110730000	887410640								334			13411595000	3168764600
														335	12691594000	1067813200	14111764000	900404950								335			13387106000	3179883900
														336	12685316000	1064418800	14107688000	905691470								336			13399818000	3195488300
														337	12684117000	1071795100	14114854000	918398890								337			13381984000	3188856000
														338	12683589000	1078088200	14106535000	892111360								338			13372916000	3198571600
														339	12697806000	1080256700	14088929000	904230190								339			13375277000	3208216500
														340	12674763000	1073450900	14084223000	901745640								340			13354458000	3214428000
														341	12719044000	1104675900	14090555000	889419380								341			13363217000	3228951900
														342	12698907000	1081933700	14086384000	917285020								342			13351010000	3245105900
														343	12703652000	1097923000	14083486000	910140180								343			13322928000	3232416300
														344	12699212000	1084577600	14079020000	923063420								344			13330308000	3257951800
														345	12697503000	1084746000	14081431000	935046250								345			13327887000	3255994000
														346	12691685000	1093709000	14060625000	925629390								346			13312816000	3274531000
														347	12705282000	1091803800	14070820000	939290250								347			13284064000	3278014700
														348	12703332000	1124780000	14059529000	925783900								348			13317491000	3293718800
														349	12696339000	1104249900	14052169000	910440090								349			13286656000	3276404100
														350	12674466000	1112322900	14049111000	930037100								350			13266069000	3293697000
														351	12682826000	1105756200	14051496000	928086740								351			13289800000	3316014500
														352	12680175000	1101853000	14048752000	942138950								352			13258431000	3307206000
														353	12675963000	1093778800	14052941000	935300600								353			13264763000	3323603800
														354	12696341000	1105932700	14057135000	936032100								354			13242609000	3320131300
														355	12688836000	1107539900	14044414000	947264140								355			13239027000	3339681800
														356	12700328000	1138070400	14048937000	946575930								356			13248082000	3346610600
														357	12680244000	1131733600	14012107000	949926940								357			13225741000	3353642800
														358	12691141000	1126571900	14053144000	962860950								358			13224827000	3357216000
														359	12670003000	1132454200	14029162000	946625480								359			13230093000	3381407200
														360	12663373000	1108186300	14026172000	965485150								360			13201690000	3390806000
														361	12660135000	1138845600	14038559000	970161570								361			13210037000	3386593300
														362	12652169000	1111501500	14029258000	982365220								362			13207095000	3415743000
														363	12669812000	1129526600	13987591000	961154320								363			13181849000	3403974200
														364	12676342000	1132193500	14021440000	974606490								364			13184055000	3418399200
														365	12670528000	1145824200	14030087000	970561640								365			13172862000	3417110400
														366	12686207000	1149958600	14011382000	987456800								366			13172264000	3441616900
														367	12667900000	1150058100	13997365000	958274030								367			13169574000	3431534300
														368	12662066000	1158226200	14007756000	986147010								368			13137079000	3429586000
														369	12681338000	1150247600	14003895000	983711680								369			13154759000	3449311100
														370	12662209000	1160742100	14001685000	979356620								370			13145798000	3462333200
														371	12660522000	1164799100	13993084000	996966650								371			13134820000	3471814800
														372	12661621000	1162271100	13995140000	996836380								372			13108700000	3479493500
														373	12687188000	1171068200	14000321000	989409340								373			13117384000	3480823100
														374	12671128000	1175793900	13987197000	1007645200								374			13086758000	3471410900
														375	12683485000	1177615700	13979027000	1013914700								375			13108930000	3497945700
														376	12666260000	1188596300	13989478000	990987900								376			13083173000	3511262700
														377	12679223000	1193512000	13975853000	1001010000								377			13094785000	3523602200
														378	12665019000	1174115500	13977228000	1002822700								378			13062523000	3527330600
														379	12653332000	1172583200	13975161000	1014614700								379			13045285000	3526658100
														380	12670146000	1186243300	13966190000	1005018500								380			13047857000	3525204300
														381	12668936000	1198131100	13961548000	1009750500								381			13043866000	3545542300
														382	12668375000	1176157500	13970643000	1020456100								382			13048201000	3554346700
														383	12669280000	1171166800	13958094000	1008128000								383			13029200000	3571191100
														384	12679434000	1192452500	13972051000	1031916500								384			13040527000	3587148000
														385	12655028000	1188286800	13964614000	1036057300								385			13015128000	3581293500
														386	12669728000	1199899600	13954511000	1017706100								386			13021644000	3593534700
														387	12684713000	1199880800	13965598000	1044612300								387			12979979000	3603127500
														388	12677914000	1216360500	13946502000	1029214000								388			12997979000	3605678900
														389	12668342000	1205002100	13953828000	1023320500								389			12993257000	3610971000
														390	12675410000	1225498300	13956738000	1052938300								390			12982007000	3636034600
														391	12675839000	1205423100	13938860000	1048594200								391			12960933000	3616575500
														392	12712885000	1248304800	13959649000	1069941600								392			12958039000	3631634300
														393	12697647000	1246357700	13960981000	1054626900								393			12960594000	3632764000
														394	12678269000	1250078100	13931884000	1042851400								394			12941295000	3650899000
														395	12674652000	1229487200	13932467000	1059935600								395			12924337000	3638830000
														396	12699847000	1262872100	13949623000	1076487500								396			12940490000	3659803200
														397	12668597000	1235642800	13911620000	1053705000								397			12915225000	3662560000
														398	12693807000	1237621500	13936386000	1059084100								398			12918032000	3684346200
														399	12681789000	1243169400	13915553000	1079161100								399			12918114000	3683491400
														400	12685554000	1258859300	13933991000	1086444500								400			12898301000	3705660800
														401	12695056000	1258372300	13901914000	1076073800
														402	12681836000	1256661400	13931096000	1098164000
														403	12677128000	1256276600	13916843000	1077654700
														404	12687555000	1255502200	13918602000	1079057500
														405	12675496000	1267259300	13927812000	1096969200
														406	12687547000	1267890800	13918501000	1094648900
														407	12693064000	1285586700	13912165000	1083184500
														408	12675080000	1271146200	13909315000	1097187500
														409	12696312000	1286004500	13909518000	1111322000
														410	12685123000	1277026000	13895825000	1109009400
														411	12699543000	1299794700	13902801000	1099833300
														412	12680693000	1284809500	13897218000	1102378500
														413	12697133000	1317100100	13886261000	1099242900
														414	12660031000	1269324200	13893213000	1108028500
														415	12694842000	1283868700	13872674000	1102069500
														416	12683176000	1295755400	13895349000	1133521800
														417	12701031000	1310539500	13887261000	1132605100
														418	12688608000	1304396100	13890374000	1130233100
														419	12661442000	1297623700	13879813000	1123970600
														420	12702481000	1333600100	13868504000	1115774500
														421	12690476000	1323514700	13858497000	1103635700
														422	12688476000	1302496900	13878635000	1146663900
														423	12695204000	1324425500	13878050000	1140639600
														424	12712807000	1343223000	13891545000	1154861100
														425	12688475000	1322608400	13840566000	1131072000
														426	12690751000	1341807400	13860568000	1151675900
														427	12678311000	1332241000	13836959000	1139315000
														428	12669190000	1322869200	13856614000	1144978100
														429	12658482000	1317661900	13855945000	1150491000
														430	12690718000	1346139000	13863616000	1157366600
														431	12705160000	1350859500	13859809000	1162582500
														432	12697278000	1349446300	13856801000	1165084500
														433	12696577000	1374662000	13843587000	1168275800
														434	12683415000	1349782700	13837015000	1158492100
														435	12710398000	1374557000	13851021000	1179994800
														436	12727353000	1373635100	13848894000	1184452700
														437	12707981000	1367153700	13833669000	1172966800
														438	12704358000	1370755900	13834060000	1170489900
														439	12693691000	1364725900	13828729000	1187664200
														440	12695907000	1372337300	13833579000	1200352000
														441	12736149000	1414762000	13832432000	1200812000
														442	12728781000	1405121800	13821198000	1196267300
														443	12710044000	1401141500	13838301000	1208890500
														444	12720467000	1405280500	13830536000	1192890600
														445	12686935000	1386438200	13811084000	1207755100
														446	12707404000	1404928600	13810985000	1208291600
														447	12683537000	1390089100	13817694000	1202018000
														448	12678707000	1381137700	13808168000	1201574000
														449	12691738000	1394254500	13837861000	1213370200
														450	12686041000	1403535200	13801793000	1215839400
														451	12702815000	1403767300	13812670000	1218120300
														452	12683172000	1401560300	13809205000	1218946800
														453	12682508000	1395238800	13807849000	1232305800
														454	12672340000	1382115000	13799087000	1211402300
														455	12695427000	1394352400	13798526000	1222400700
														456	12668385000	1390666300	13781633000	1227652000
														457	12680189000	1404826100	13779334000	1221971600
														458	12670863000	1378557400	13787622000	1245506000
														459	12671181000	1406136800	13786478000	1239295700
														460	12705890000	1429123100	13781085000	1252555400
														461	12696422000	1431039200	13779208000	1234108300
														462	12691855000	1419029200	13770311000	1233902000
														463	12672588000	1399425600	13797517000	1261207700
														464	12676096000	1405479100	13784962000	1244548200
														465	12664136000	1409234000	13775605000	1252370000
														466	12670905000	1423501700	13760317000	1238774000
														467	12657288000	1448455700	13767734000	1247538000
														468	12666407000	1425942400	13745422000	1260589900
														469	12678534000	1426760700	13782225000	1275405100
														470	12662610000	1443479800	13758225000	1261524800
														471	12675777000	1427400600	13757149000	1274854100
														472	12650424000	1422284100	13763059000	1257345100
														473	12646399000	1417696500	13776634000	1279021900
														474	12684933000	1458515600	13755038000	1280707800
														475	12649705000	1430190700	13762432000	1278432900
														476	12660725000	1451895600	13720644000	1275971100
														477	12651860000	1440945200	13753343000	1290586700
														478	12642127000	1428670100	13737716000	1274470500
														479	12665465000	1465124100	13737103000	1292789200
														480	12670606000	1463425200	13744357000	1294140100
														481	12643629000	1443993600	13721794000	1282157100
														482	12643683000	1450468200	13718331000	1295084300
														483	12642208000	1451824700	13739552000	1298154300
														484	12647143000	1464330700	13747922000	1315743300
														485	12654750000	1463848600	13718915000	1304467000
														486	12635753000	1460274900	13720599000	1318711900
														487	12626556000	1443786600	13710220000	1329292300
														488	12627435000	1451296200	13703270000	1322382000
														489	12612380000	1449004500	13712124000	1328744000
														490	12625436000	1442484300	13710528000	1340245500
														491	12621868000	1445827000	13700234000	1302702100
														492	12612799000	1465445800	13712356000	1330816400
														493	12627768000	1471757800	13711401000	1334295900
														494	12589247000	1460900600	13709862000	1338877400
														495	12636252000	1467708200	13692496000	1338106500
														496	12597937000	1446051700	13689500000	1331027600
														497	12591998000	1454944800	13691794000	1343997500
														498	12599455000	1452854700	13660495000	1340244400
														499	12591407000	1474132800	13680998000	1338701600
														500	12587987000	1448204500	13631585000	1330482900
														501	12603166000	1436643500	13670405000	1357237200
														502	12611880000	1484086700	13671538000	1356676300
														503	12572246000	1465102300	13648905000	1340545000
														504	12598229000	1496110300	13651725000	1355564500
														505	12567999000	1461905000	13672173000	1376410600
														506	12582740000	1474079700	13652107000	1369843900
														507	12557514000	1451415400	13646097000	1367290500
														508	12554653000	1461532100	13656262000	1355627300
														509	12570798000	1477747500	13659601000	1370472300
														510	12567332000	1468026000	13641666000	1377200900
														511	12552230000	1466924500	13609006000	1369396900
														512	12561266000	1475396100	13649034000	1378696400
														513	12571965000	1490453200	13624552000	1382947800
														514	12561027000	1472043500	13643800000	1383116800
														515	12554238000	1498594100	13631200000	1388057500
														516	12593679000	1509550700	13617809000	1391101200
														517	12550346000	1488175900	13615924000	1380080900
														518	12544656000	1477738500	13606452000	1395678200
														519	12549315000	1465714600	13596328000	1382477700
														520	12537552000	1476757400	13624253000	1410075100
														521	12567810000	1484680800	13612424000	1401133900
														522	12564789000	1503749600	13602462000	1398777400
														523	12537797000	1495249200	13607205000	1414516000
														524	12537791000	1482157900	13596758000	1414370700
														525	12525230000	1492897000	13597640000	1414278500
														526	12517786000	1495141300	13592555000	1402062600
														527	12499547000	1467006900	13579978000	1409590400
														528	12517922000	1500363500	13588565000	1417782300
														529	12527216000	1486280000	13577652000	1421436600
														530	12520132000	1494408200	13592066000	1429377200
														531	12539493000	1502438700	13586012000	1414150600
														532	12531158000	1524484600	13598949000	1441510600
														533	12541945000	1543490800	13550074000	1426789500
														534	12537671000	1511739900	13590590000	1445311100
														535	12522858000	1512437200	13587854000	1442886300
														536	12526687000	1528257300	13576428000	1442822400
														537	12537115000	1530838500	13564282000	1438835900
														538	12532407000	1537612900	13557589000	1453495400
														539	12510741000	1495395600	13547596000	1445928400
														540	12514988000	1508493500	13558988000	1443173700
														541	12505388000	1521055100	13555857000	1454878600
														542	12500180000	1501651700	13569228000	1452755700
														543	12508039000	1515771200	13566809000	1452042700
														544	12532005000	1537414200	13545290000	1450904900
														545	12498909000	1525710300	13517290000	1454577100
														546	12493210000	1527334000	13547266000	1467312500
														547	12505098000	1539782100	13537616000	1463769000
														548	12518298000	1541474300	13543757000	1480105900
														549	12494978000	1535912400	13530219000	1472409500
														550	12487556000	1523187200	13543309000	1474582900
														551	12501896000	1526230000	13535582000	1483079400
														552	12482224000	1522784200	13514317000	1476937900
														553	12516470000	1542890200	13510608000	1462371400
														554	12502967000	1536968400	13515401000	1483634400
														555	12484258000	1539280400	13515977000	1495731300
														556	12474034000	1522662500	13511296000	1494277800
														557	12518379000	1585386200	13507477000	1506628400
														558	12490651000	1555801700	13499645000	1482577400
														559	12500732000	1564075800	13503594000	1490254100
														560	12506633000	1564480600	13497036000	1478559600
														561	12470210000	1563593600	13508947000	1498668800
														562	12490401000	1583654300	13514259000	1513603200
														563	12454283000	1546616400	13499131000	1498206900
														564	12477780000	1576642600	13490334000	1495437400
														565	12471214000	1564818500	13498780000	1516621600
														566	12463763000	1544102600	13503913000	1517965500
														567	12457467000	1551640600	13481062000	1516607100
														568	12461391000	1578322700	13468526000	1505821400
														569	12469011000	1578250000	13471365000	1525141600
														570	12462386000	1582696800	13460127000	1524679200
														571	12468639000	1564645200	13468912000	1514935500
														572	12483424000	1586147500	13494551000	1522170400
														573	12452617000	1554999200	13472385000	1539353800
														574	12439150000	1553318400	13463591000	1532787400
														575	12435378000	1578495900	13469050000	1549465200
														576	12442482000	1583917600	13450777000	1552049700
														577	12437749000	1581116500	13465495000	1557892700
														578	12429702000	1568993200	13437039000	1536590000
														579	12443940000	1599259200	13445892000	1553232100
														580	12452171000	1577131600	13469582000	1544127200
														581	12443068000	1588363400	13439043000	1563605200
														582	12437701000	1574341000	13463793000	1553077300
														583	12423670000	1577259000	13441331000	1572995400
														584	12425737000	1590813000	13449755000	1567834400
														585	12423720000	1600230000	13443638000	1567873200
														586	12425788000	1579105800	13449253000	1564140900
														587	12431564000	1602454100	13438981000	1590350300
														588	12420045000	1587713000	13417232000	1569643300
														589	12431005000	1608695600	13449053000	1602243800
														590	12413739000	1611637300	13428832000	1588444100
														591	12414082000	1568528300	13434120000	1588335000
														592	12426648000	1604221000	13430530000	1583808800
														593	12417057000	1609652100	13453324000	1582659100
														594	12386441000	1572072700	13424778000	1586317500
														595	12396218000	1607923800	13421315000	1588327200
														596	12409952000	1597252800	13407855000	1594026900
														597	12380801000	1584774000	13421377000	1606322100
														598	12395873000	1581715900	13432786000	1608216900
														599	12384951000	1608417200	13416751000	1614379300
														600	12383322000	1597156000	13414463000	1620297300
														601	12384235000	1606578700	13424233000	1608212500
														602	12382589000	1617114400	13414381000	1620755000
														603	12398288000	1633556900	13411320000	1621882600
														604	12385490000	1625403700	13390287000	1620320400
														605	12371691000	1607705600	13392558000	1616737000
														606	12371656000	1618089300	13383752000	1627134000
														607	12358083000	1601017700	13391349000	1618449800
														608	12360916000	1599728300	13387752000	1632462200
														609	12354803000	1619139800	13388514000	1628793100
														610	12359241000	1616466600	13381039000	1629005100
														611	12363192000	1606305000	13378924000	1632327000
														612	12367033000	1628325400	13374783000	1642061300
														613	12362852000	1639993400	13371128000	1625223400
														614	12361336000	1632909500	13399905000	1659057800
														615	12323891000	1625091800	13363722000	1640681600
														616	12353468000	1634259000	13374999000	1660827500
														617	12352285000	1647927800	13349265000	1639744000
														618	12351146000	1626325600	13354251000	1648720200
														619	12332615000	1633081600	13341182000	1650719300
														620	12350552000	1633421000	13351626000	1662288100
														621	12329230000	1627471900	13357500000	1655975100
														622	12351007000	1659676800	13355485000	1655082100
														623	12349581000	1653337400	13324183000	1670160300
														624	12325883000	1643619100	13355695000	1669342600
														625	12338347000	1641617800	13338571000	1673642100
														626	12336119000	1645125200	13326461000	1670336800
														627	12318773000	1648779900	13328077000	1674449500
														628	12327607000	1670302300	13313416000	1672665300
														629	12329953000	1655226300	13339332000	1672523400
														630	12330295000	1659509100	13303548000	1679501100
														631	12320890000	1668480300	13318452000	1675489800
														632	12326272000	1696547500	13303273000	1676409200
														633	12320917000	1675312500	13305948000	1686591500
														634	12308047000	1674319200	13307855000	1692601700
														635	12327887000	1679508900	13314766000	1694405900
														636	12297326000	1675854700	13299042000	1695808600
														637	12306198000	1664686300	13287813000	1697456000
														638	12298551000	1682961100	13290123000	1692179600
														639	12276743000	1671414600	13297234000	1702666300
														640	12302318000	1684501700	13298074000	1705045900
														641	12295360000	1698617300	13288938000	1715417700
														642	12291212000	1687700600	13269940000	1703584200
														643	12305971000	1690498800	13291365000	1716616800
														644	12294687000	1700996400	13272882000	1694725100
														645	12289458000	1704395000	13274761000	1719921000
														646	12285609000	1703334300	13253552000	1724494600
														647	12309411000	1732533400	13263844000	1734757100
														648	12289874000	1713445200	13259041000	1730869700
														649	12292654000	1717899100	13261826000	1737849300
														650	12281041000	1731432500	13247377000	1734024300
														651	12289664000	1740674300	13237454000	1726317800
														652	12271547000	1720594700	13243078000	1739208900
														653	12284007000	1733852000	13236046000	1729217200
														654	12288265000	1737023500	13233177000	1726878200
														655	12278008000	1749096100	13231014000	1755256600
														656	12287377000	1731551800	13229854000	1762821800
														657	12267594000	1727386800	13232514000	1745539600
														658	12262569000	1723285400	13231920000	1747382400
														659	12285855000	1737792000	13222645000	1748458100
														660	12253149000	1745960300	13224528000	1743876500
														661	12259761000	1746383300	13210114000	1766413400
														662	12279157000	1745219200	13210109000	1759334500
														663	12274997000	1755116000	13210832000	1759799500
														664	12251358000	1752525900	13202425000	1773487600
														665	12269379000	1772562400	13210896000	1767911200
														666	12256669000	1776184400	13184923000	1733962000
														667	12255047000	1766764000	13209027000	1767621600
														668	12253250000	1756518500	13191808000	1793563100
														669	12253216000	1773062000	13203129000	1783763700
														670	12243090000	1759773800	13224731000	1783173200
														671	12247489000	1782455000	13189319000	1782038400
														672	12256229000	1783316700	13198965000	1786101300
														673	12235072000	1767815900	13179904000	1781692800
														674	12236496000	1772928100	13178178000	1793320100
														675	12254722000	1809102300	13171842000	1783936200
														676	12254894000	1803048800	13190189000	1801174800
														677	12223992000	1769574600	13175172000	1806310100
														678	12254331000	1802450300	13197379000	1813450500
														679	12220657000	1785365800	13146384000	1801465200
														680	12227353000	1818507000	13148284000	1788178200
														681	12212049000	1783966300	13161084000	1803818800
														682	12240094000	1793125200	13152852000	1802743600
														683	12214637000	1793722800	13160658000	1822238700
														684	12209109000	1797152600	13164318000	1823015400
														685	12225719000	1797766800	13147063000	1833104000
														686	12209796000	1807522900	13156145000	1795806400
														687	12222566000	1822464800	13137296000	1831341100
														688	12190433000	1810548300	13145594000	1818173600
														689	12202083000	1803738100	13163952000	1841950800
														690	12208600000	1819175900	13159165000	1838011300
														691	12194144000	1813920400	13138013000	1840918000
														692	12195569000	1835749400	13128832000	1842438600
														693	12186034000	1811481800	13113364000	1839953500
														694	12208644000	1819654700	13124667000	1838415000
														695	12196573000	1828476400	13116512000	1843520400
														696	12192731000	1834222300	13114664000	1847774800
														697	12204609000	1839393100	13131283000	1851234500
														698	12180418000	1838435200	13126600000	1858056500
														699	12186094000	1832076200	13113615000	1851453600
														700	12181055000	1842477600	13112906000	1866651900
														701	12197813000	1846517000	13103028000	1858294200
														702	12199369000	1856344200	13108352000	1865894500
														703	12174099000	1830105400	13119581000	1885379500
														704	12170268000	1856801700	13101290000	1877606300
														705	12169091000	1862626100	13089875000	1872737400
														706	12172203000	1865765500	13088256000	1875792000
														707	12147956000	1868201200	13082524000	1896780000
														708	12154962000	1859307900	13087330000	1875375900
														709	12165934000	1870614700	13095149000	1894464500
														710	12159355000	1859714600	13079838000	1890971800
														711	12170083000	1889809300	13097289000	1909433500
														712	12154625000	1873303600	13089208000	1885810200
														713	12161240000	1870367100	13098639000	1918078300
														714	12147762000	1873507700	13087278000	1914835000
														715	12141562000	1879085100	13058480000	1897245100
														716	12164466000	1890704900	13080778000	1919657900
														717	12163923000	1889152400	13073050000	1925399400
														718	12145783000	1877537200	13052049000	1899692800
														719	12140324000	1875803300	13049711000	1904014600
														720	12147226000	1885339500	13061505000	1906538800
														721	12132625000	1900903900	13054425000	1925123200
														722	12123792000	1892304400	13053383000	1927450600
														723	12138010000	1886763200	13049694000	1937114200
														724	12137260000	1902179200	13054430000	1947470800
														725	12125930000	1896930400	13053957000	1916711000
														726	12121408000	1903625900	13045790000	1924399600
														727	12130547000	1916640500	13044207000	1922401300
														728	12122475000	1900645900	13039726000	1936002400
														729	12117613000	1910519500	13038463000	1945789500
														730	12126844000	1912952300	13027829000	1935333100
														731	12122529000	1916877700	13034737000	1945407700
														732	12113892000	1933412200	13041397000	1949352200
														733	12101966000	1906915800	13031457000	1951327300
														734	12100513000	1932155800	13018878000	1966216800
														735	12107565000	1942387400	13026837000	1959749800
														736	12110431000	1947164200	13030554000	1943830000
														737	12112328000	1944813300	13011300000	1950326000
														738	12096647000	1944748100	13038159000	1989916200
														739	12100587000	1955913700	13003713000	1983124100
														740	12093309000	1939931800	13008465000	1963852500
														741	12096140000	1951040000	13032315000	1976655800
														742	12099116000	1952798400	12995929000	1951090500
														743	12098587000	1960618000	13006475000	1986755400
														744	12074142000	1959300700	12997343000	1988798400
														745	12093201000	1956766600	12999585000	1979437000
														746	12084948000	1948825200	12988970000	1997691200
														747	12080103000	1954342800	12992277000	1995961200
														748	12079357000	1951841900	12987841000	2001116200
														749	12084925000	1957464500	13000517000	1997490500
														750	12074746000	1986526600	12987999000	1993118000
														751	12066903000	1979802200	12967193000	2003475200
														752	12060223000	1966232400	12998114000	2002290200
														753	12064866000	1963265900	12989491000	2020115200
														754	12043296000	1966958300	12980388000	2012925700
														755	12076377000	1985700900	12983893000	2024276100
														756	12070744000	1988947100	12967922000	2014288600
														757	12058783000	1973823200	12955319000	2006271200
														758	12036480000	1982927200	12975951000	2029458100
														759	12054380000	2005783900	12967572000	2031545100
														760	12050845000	2010104300	12929096000	2040178700
														761	12058269000	2010630400	12936288000	2017674400
														762	12029065000	1993470200	12946770000	2028613700
														763	12056075000	2009522600	12951557000	2068020900
														764	12036424000	2007660600	12940839000	2055215700
														765	12036452000	1995582000	12953717000	2054562900
														766	12033018000	2001201000	12938268000	2045211800
														767	12043792000	2017433700	12943902000	2050565900
														768	12033341000	2023839600	12936218000	2045303200
														769	12023871000	2042823500	12918786000	2059170700
														770	12030761000	2032704300	12909101000	2060271600
														771	12029774000	2012439500	12911370000	2063293800
														772	12010539000	2020058700	12910427000	2051201800
														773	12018448000	2033297500	12924761000	2092369900
														774	12026334000	2027625300	12911360000	2063006300
														775	12020339000	2052928900	12913205000	2068639500
														776	12023291000	2034324300	12918070000	2094498900
														777	12011516000	2030953900	12909893000	2084672800
														778	11998575000	2030514500	12888718000	2064534300
														779	12011208000	2053702100	12894204000	2085234500
														780	11993473000	2059103600	12902089000	2074302500
														781	12009267000	2062207100	12903576000	2095303300
														782	11999587000	2049072300	12883118000	2075069100
														783	12003687000	2054918500	12885569000	2092883300
														784	11986174000	2064687100	12894893000	2110015700
														785	11985632000	2052329300	12844931000	2089733800
														786	12000967000	2059373600	12885267000	2104514500
														787	11993196000	2070428400	12870432000	2095781100
														788	11984356000	2075026000	12869354000	2103109700
														789	11952104000	2066668100	12871350000	2121036300
														790	11973934000	2082826900	12858751000	2117956200
														791	11969301000	2080679300	12869910000	2112807200
														792	11964848000	2090940000	12867258000	2139131000
														793	11982185000	2101698700	12862178000	2132738700
														794	11958116000	2098257600	12848889000	2112329700
														795	11964219000	2083188100	12850090000	2114925000
														796	11957887000	2097805200	12850971000	2129934100
														797	11934743000	2075633100	12855577000	2130765000
														798	11942813000	2096271400	12866530000	2135066400
														799	11942241000	2113427500	12840841000	2114906300
														800	11944288000	2100120600	12838495000	2157847200
														801	11938050000	2092464100	12838043000	2142099200
														802	11941327000	2100976200	12840381000	2158717700
														803	11951165000	2122671200	12834969000	2151383400
														804	11940214000	2138774800	12820200000	2160360100
														805	11930117000	2119101200	12832107000	2141245700
														806	11906483000	2106808000	12818729000	2155666100
														807	11931189000	2126037300	12838479000	2170527600
														808	11921160000	2124033800	12830623000	2172895300
														809	11913561000	2135740600	12823734000	2188793300
														810	11918471000	2123116800	12826843000	2190477000
														811	11933838000	2153621600	12820917000	2183187800
														812	11910066000	2132523300	12793533000	2183613100
														813	11911421000	2148744300	12821355000	2188659500
														814	11920506000	2132418700	12804526000	2177944900
														815	11897333000	2130551600	12795265000	2184275100
														816	11907360000	2150104600	12800190000	2207759800
														817	11910410000	2145917600	12794064000	2193482800
														818	11886986000	2168061500	12802829000	2192011700
														819	11883437000	2163373100	12785761000	2179606500
														820	11893401000	2157026400	12809688000	2214771300
														821	11879227000	2154357600	12783043000	2211370400
														822	11895089000	2159390500	12767347000	2193249600
														823	11903731000	2162886900	12815473000	2231213600
														824	11880854000	2171575900	12781241000	2199752600
														825	11872319000	2180850300	12789202000	2243682000
														826	11866448000	2174439600	12788566000	2225422500
														827	11875107000	2169893700	12791541000	2238066400
														828	11859535000	2182077200	12771203000	2226457800
														829	11870412000	2190207000	12781883000	2233713000
														830	11879286000	2195924700	12773595000	2224865000
														831	11861756000	2182264400	12780862000	2239188900
														832	11863018000	2175691100	12754770000	2235608100
														833	11858799000	2204335300	12778448000	2234537500
														834	11856622000	2194446800	12754547000	2242663800
														835	11864085000	2212186600	12740038000	2257601900
														836	11869439000	2208448800	12739418000	2244832400
														837	11855990000	2220782100	12752774000	2243601200
														838	11846259000	2208793500	12762123000	2264326400
														839	11842040000	2222787300	12750072000	2255856900
														840	11860839000	2223702700	12735564000	2243508200
														841	11832292000	2211572000	12741832000	2274911200
														842	11859138000	2241046900	12730405000	2255883300
														843	11855996000	2208542600	12738120000	2279257400
														844	11855409000	2243015100	12722424000	2277278400
														845	11841880000	2226583000	12736457000	2262929700
														846	11845870000	2253216500	12712221000	2288362000
														847	11838464000	2224723500	12702617000	2277544800
														848	11819677000	2252808800	12706513000	2287588700
														849	11825426000	2235418000	12724454000	2301795300
														850	11839408000	2258292100	12729488000	2289528500
														851	11817428000	2229839900	12717475000	2291083700
														852	11806477000	2227358000	12684670000	2291462800
														853	11791929000	2243644500	12709401000	2298271700
														854	11805741000	2273954300	12704477000	2308111000
														855	11811243000	2251443200	12703605000	2317729400
														856	11802687000	2260883900	12707142000	2318364400
														857	11819715000	2275775000	12711402000	2317092400
														858	11813549000	2288674500	12675595000	2306879000
														859	11803557000	2252302100	12674815000	2305851400
														860	11807285000	2275350600	12685446000	2329445800
														861	11792553000	2286566400	12691353000	2321197000
														862	11776669000	2262610300	12662331000	2321455400
														863	11788429000	2281099400	12671040000	2345125000
														864	11797693000	2276817100	12694154000	2330011100
														865	11783548000	2296572400	12682979000	2349773400
														866	11785380000	2260624000	12679819000	2340688200
														867	11801538000	2289922500	12670581000	2341286900
														868	11809283000	2294844000	12669121000	2345275900
														869	11769435000	2289645300	12667513000	2340897800
														870	11779854000	2303115300	12665105000	2349985900
														871	11773427000	2312580300	12674577000	2364969700
														872	11764296000	2301781200	12657527000	2347360700
														873	11768481000	2297894900	12660136000	2349444000
														874	11766003000	2302882100	12657560000	2354923200
														875	11766411000	2321776200	12652616000	2354376700
														876	11763225000	2340193300	12655220000	2362423700
														877	11773343000	2328260900	12654767000	2370489800
														878	11743502000	2336076000	12644619000	2385660800
														879	11754459000	2324233700	12660436000	2381938900
														880	11771388000	2339879400	12633987000	2377064800
														881	11746828000	2314665700	12628709000	2372876700
														882	11738462000	2318560900	12647545000	2373578800
														883	11737297000	2316465000	12616821000	2373663900
														884	11722939000	2341575400	12614821000	2380291500
														885	11757348000	2350482400	12631171000	2391450500
														886	11741498000	2345133200	12624246000	2406046100
														887	11731242000	2348960600	12604798000	2403550000
														888	11725927000	2344311400	12606735000	2382962400
														889	11742433000	2355226200	12607213000	2400009600
														890	11735331000	2373966100	12607178000	2408112400
														891	11727538000	2355902000	12596231000	2411052200
														892	11722979000	2349583400	12602712000	2413771400
														893	11721339000	2371449400	12601126000	2405806800
														894	11713935000	2353876100	12609529000	2411188700
														895	11729086000	2379170800	12612560000	2426787800
														896	11719143000	2367608200	12609517000	2418503600
														897	11703372000	2389476600	12577766000	2412847700
														898	11713429000	2378889500	12591718000	2434475200
														899	11708601000	2370391000	12582760000	2429111700
														900	11700969000	2371632300	12591762000	2446271600
														901	11708447000	2387099600	12589960000	2443867200
														902	11695587000	2373707600	12572086000	2418514900
														903	11699821000	2386485700	12562775000	2436424600
														904	11701462000	2390394200	12583655000	2443518100
														905	11691578000	2405276800	12563459000	2442760400
														906	11679026000	2402548600	12577096000	2455500300
														907	11678972000	2415378800	12561792000	2437607700
														908	11676666000	2400634300	12563022000	2474189200
														909	11671848000	2415639100	12557662000	2456137100
														910	11664314000	2412418200	12555878000	2440128400
														911	11672757000	2415514600	12556450000	2467405600
														912	11652583000	2395736800	12552157000	2460231800
														913	11654571000	2415131200	12559990000	2472182900
														914	11649015000	2407487200	12536037000	2483394400
														915	11655774000	2435440800	12534339000	2480023200
														916	11632709000	2419754500	12534143000	2480833200
														917	11645208000	2441299000	12525569000	2482155100
														918	11648749000	2432591500	12522917000	2484900100
														919	11635979000	2434547000	12537682000	2485341600
														920	11650724000	2447170200	12510277000	2479448100
														921	11642482000	2444348500	12503747000	2501695900
														922	11649323000	2448465400	12515819000	2495949700
														923	11640964000	2444416800	12509993000	2479273300
														924	11617174000	2437372100	12535358000	2511358400
														925	11634048000	2436069300	12518767000	2508999500
														926	11616612000	2460219800	12516975000	2492647800
														927	11616546000	2439384900	12505797000	2503152300
														928	11613259000	2443665600	12512806000	2505047300
														929	11635847000	2468520700	12487477000	2502669100
														930	11603872000	2458944400	12476060000	2518981100
														931	11603558000	2467991000	12483704000	2524020000
														932	11611580000	2462632100	12477342000	2508755200
														933	11596569000	2473930500	12491316000	2517056700
														934	11606147000	2467740100	12472642000	2532605400
														935	11592693000	2478271200	12473615000	2518694800
														936	11587887000	2462003800	12464384000	2523613300
														937	11573791000	2457739900	12450717000	2514860100
														938	11584330000	2479290300	12474969000	2553098500
														939	11597100000	2491360300	12457847000	2538775300
														940	11571189000	2472877200	12460488000	2537346300
														941	11580789000	2486977100	12465121000	2539710300
														942	11571306000	2473687900	12462106000	2564590400
														943	11592909000	2491874100	12460032000	2558308400
														944	11572782000	2503039400	12472160000	2566877800
														945	11574117000	2517191200	12447039000	2555255600
														946	11578164000	2502008600	12436223000	2553531000
														947	11579270000	2522920100	12434397000	2551493100
														948	11572634000	2501620800	12436254000	2552419900
														949	11556289000	2504338400	12434680000	2553654600
														950	11578726000	2518196100	12440594000	2561163200
														951	11561038000	2513070800	12427124000	2571538300
														952	11523131000	2503526400	12427297000	2573187300
														953	11545681000	2505490000	12429201000	2573253700
														954	11539869000	2504215700	12427503000	2583746100
														955	11554957000	2529073400	12420362000	2582721000
														956	11545825000	2521515700	12439542000	2605608000
														957	11556466000	2539039600	12415103000	2580957900
														958	11539918000	2519403900	12437796000	2585714000
														959	11522739000	2518979400	12421056000	2584736100
														960	11540198000	2538096000	12404601000	2589757500
														961	11516347000	2534742300	12414296000	2598405800
														962	11531924000	2549749600	12398310000	2619381900
														963	11511867000	2526982300	12387215000	2605481700
														964	11525442000	2546640500	12391788000	2630363200
														965	11525412000	2552852900	12398264000	2618021200
														966	11517744000	2558767800	12391462000	2595444700
														967	11523320000	2554360800	12399990000	2632134800
														968	11518927000	2566722400	12386951000	2613669600
														969	11507336000	2551083000	12385020000	2635861700
														970	11507855000	2567462700	12386704000	2634135700
														971	11494561000	2552820400	12361855000	2631667900
														972	11506732000	2560790600	12380795000	2633341700
														973	11503921000	2582508800	12372825000	2632406200
														974	11496330000	2584808300	12374072000	2652204500
														975	11488760000	2575492200	12371322000	2645471600
														976	11472694000	2570947400	12349577000	2647738300
														977	11503391000	2603973600	12378911000	2637005200
														978	11487511000	2595578400	12352694000	2644797100
														979	11486212000	2590277700	12380952000	2650004400
														980	11478293000	2585933000	12326518000	2649715600
														981	11497528000	2601467100	12352390000	2655204900
														982	11490381000	2602392100	12353148000	2670120400
														983	11476805000	2582247700	12341446000	2652209300
														984	11485450000	2616581200	12329300000	2673661600
														985	11477906000	2607920000	12352157000	2680467000
														986	11459562000	2611318200	12336561000	2672873800
														987	11467984000	2607749700	12334580000	2670141700
														988	11476206000	2613280100	12360163000	2695058600
														989	11449360000	2601341700	12338587000	2677347200
														990	11464448000	2609477300	12316309000	2695020800
														991	11454494000	2617698300	12329737000	2698272400
														992	11480837000	2632324000	12312818000	2689311300
														993	11474585000	2631956100	12311126000	2689386600
														994	11466085000	2638692700	12342612000	2709146300
														995	11458946000	2625550900	12325627000	2694700700
														996	11443417000	2622942100	12327680000	2713577700
														997	11463749000	2659511500	12309732000	2711619300
														998	11432410000	2639311800	12292237000	2702286600
														999	11435536000	2650911600	12303656000	2710238300
														1000	11439129000	2649109800	12311360000	2730022700
														1001	11433759000	2650981500	12299097000	2716377300
														1002	11429986000	2651905300	12305979000	2699992300
														1003	11440366000	2664006400	12303389000	2709589200
														1004	11440274000	2668502000	12296751000	2708952200
														1005	11429825000	2647972900	12303321000	2724026300
														1006	11431723000	2666199300	12302565000	2738755300
														1007	11441174000	2678616500	12294248000	2722709400
														1008	11417766000	2671857600	12274506000	2732211800
														1009	11423088000	2677115500	12280763000	2749852200
														1010	11424919000	2675782600	12289288000	2748797500
														1011	11421586000	2686662100	12296773000	2749811800
														1012	11415549000	2688481600	12287140000	2753129300
														1013	11398440000	2663821000	12269488000	2744727300
														1014	11399931000	2699496000	12258514000	2745146100
														1015	11410082000	2685768500	12257660000	2763885600
														1016	11409013000	2701427400	12260565000	2760391600
														1017	11386581000	2679062800	12273733000	2767355400
														1018	11391077000	2702470100	12260521000	2743352900
														1019	11409267000	2707629800	12275876000	2774161900
														1020	11403000000	2699140900	12269004000	2767091300
														1021	11399597000	2715651100	12255380000	2767346400
														1022	11389647000	2712138200	12255021000	2786746800
														1023	11399110000	2713574200	12240567000	2774910700
														1024	11389657000	2709135600	12252281000	2780891200
														1025	11385122000	2720920500	12237597000	2794696700
														1026	11402100000	2723566200	12236429000	2772754100
														1027	11380740000	2698512800	12226488000	2793187500
														1028	11389125000	2726863400	12251200000	2797087800
														1029	11367595000	2724825600	12228522000	2790558600
														1030	11367086000	2740283500	12228307000	2794239600
														1031	11360459000	2734040200	12223772000	2806128300
														1032	11370442000	2756342300	12214292000	2778076000
														1033	11358602000	2740880400	12220911000	2806160000
														1034	11383739000	2735320900	12211098000	2812125300
														1035	11377091000	2766805800	12203218000	2807074000
														1036	11347624000	2737984500	12194818000	2811472500
														1037	11368889000	2757986800	12204529000	2822997000
														1038	11347064000	2766825900	12215945000	2821681400
														1039	11353366000	2759741400	12200206000	2806975500
														1040	11350783000	2758771900	12197781000	2829464800
														1041	11326464000	2756889200	12174631000	2818879900
														1042	11337738000	2748794100	12194985000	2833112300
														1043	11342572000	2769624600	12191694000	2847200000
														1044	11337512000	2785021300	12181016000	2857986500
														1045	11342724000	2796710400	12164370000	2828423800
														1046	11346053000	2787156900	12189294000	2870566400
														1047	11332028000	2782065000	12175214000	2857796600
														1048	11343764000	2787596500	12166817000	2853882100
														1049	11323918000	2791615900	12165337000	2850931800
														1050	11349075000	2788617600	12147806000	2862708200
														1051	11306086000	2783708500	12156572000	2852006500
														1052	11315716000	2776525900	12164766000	2868039500
														1053	11318443000	2799752200	12145898000	2838443400
														1054	11324418000	2805062900	12144386000	2890758200
														1055	11310166000	2800209000	12124733000	2868936700
														1056	11290518000	2794958300	12153474000	2854193600
														1057	11292872000	2802178900	12128879000	2867733600
														1058	11303407000	2815649300	12140479000	2857705100
														1059	11300675000	2800686800	12119068000	2866508700
														1060	11288878000	2797619900	12120553000	2882775700
														1061	11302664000	2823623300	12087742000	2858104600
														1062	11312088000	2832336900	12112792000	2866149600
														1063	11283121000	2816861200	12118940000	2883567300
														1064	11304951000	2831930600	12110014000	2875739900
														1065	11282564000	2834847400	12112498000	2901286500
														1066	11278514000	2852723500	12106334000	2879918100
														1067	11268157000	2816617700	12112822000	2895758900
														1068	11278866000	2839229100	12111919000	2904059200
														1069	11236132000	2828559300	12100185000	2905955400
														1070	11277704000	2819606000	12114212000	2891463400
														1071	11259384000	2839985900	12097107000	2900113500
														1072	11255987000	2843971700	12092030000	2912146500
														1073	11273599000	2873937200	12087509000	2896199800
														1074	11269676000	2862048600	12092369000	2892800700
														1075	11255943000	2845166000	12065684000	2914319300
														1076	11251427000	2853070400	12067307000	2913743200
														1077	11215969000	2838779900	12061402000	2922820300
														1078	11239326000	2859571300	12073194000	2916348600
														1079	11236884000	2872997200	12059058000	2913532900
														1080	11244170000	2868996700	12074839000	2933821800
														1081	11247895000	2867788500	12070463000	2930885000
														1082	11234707000	2889358000	12068212000	2942969200
														1083	11250575000	2872088100	12041815000	2938770000
														1084	11228802000	2880356400	12044445000	2916778100
														1085	11230676000	2892123900	12055635000	2953932000
														1086	11218361000	2880331000	12057691000	2937484600
														1087	11219957000	2898494900	12032837000	2935984700
														1088	11197540000	2871584200	12045454000	2955172100
														1089	11227706000	2891378100	12024483000	2948095000
														1090	11219943000	2886245800	12027559000	2951554600
														1091	11219313000	2899549600	12041857000	2961207900
														1092	11202725000	2913733200	12022420000	2960665400
														1093	11187441000	2900922300	12024510000	2957476800
														1094	11170987000	2898608500	12038611000	2976695100
														1095	11196722000	2904416600	12023855000	2966532700
														1096	11188864000	2880707000	12011380000	2975699800
														1097	11183940000	2910217600	12008490000	2983034600
														1098	11182966000	2891117400	12010620000	2966797100
														1099	11173779000	2913273400	12022940000	2991934500
														1100	11202447000	2934126600	12004050000	2957495600
														1101	11167131000	2920422200	12007888000	2998911000
														1102	11174546000	2915530700	12006262000	2988982300
														1103	11174679000	2928460300	12002801000	2979467700
														1104	11175456000	2922158400	12004488000	2995134700
														1105	11168671000	2915959600	11987555000	3004764400
														1106	11172795000	2939597300	12013474000	3014689500
														1107	11177073000	2938323100	11978114000	2993220700
														1108	11157969000	2943010600	12002235000	3023599600
														1109	11162539000	2960707400	11999537000	3015218500
														1110	11171529000	2943871900	11986053000	3018266400
														1111	11149640000	2951615600	11993708000	3005597500
														1112	11157866000	2961427100	11974119000	3039299200
														1113	11148448000	2955700700	11967175000	3018136300
														1114	11153242000	2974560200	11971543000	3010874700
														1115	11147044000	2966631700	11975879000	3016554100
														1116	11125174000	2950462200	11969075000	3030340500
														1117	11129802000	2967856300	11969707000	3037818400
														1118	11136290000	2959121300	11962170000	3042448900
														1119	11133249000	2973888600	11961936000	3047969900
														1120	11114647000	2963107000	11950043000	3040895600
														1121	11103225000	2963067400	11954013000	3055972600
														1122	11096298000	2951343900	11953825000	3052802600
														1123	11104822000	2979239900	11937237000	3046231400
														1124	11105881000	2967476700	11945708000	3057182900
														1125	11134663000	2986705100	11934703000	3050049700
														1126	11100474000	2971338200	11928246000	3061644100
														1127	11100120000	2967218300	11924839000	3044363800
														1128	11105824000	2993776000	11947246000	3074178300
														1129	11095349000	3001341400	11944064000	3086863200
														1130	11090837000	2991022300	11943312000	3055142900
														1131	11083099000	2993138600	11934061000	3075344900
														1132	11074308000	2991405300	11930405000	3057703700
														1133	11090331000	3012305100	11930588000	3088115000
														1134	11074207000	2991744600	11921164000	3068712000
														1135	11090241000	3005089200	11915341000	3080965500
														1136	11081213000	3001984200	11911803000	3079867600
														1137	11075647000	3000827000	11926551000	3092150700
														1138	11074121000	3031496000	11910134000	3093806900
														1139	11068149000	2991136200	11893622000	3103456700
														1140	11083005000	3025516400	11917259000	3087120600
														1141	11064766000	3043546600	11911005000	3094246000
														1142	11078815000	3027515600	11892740000	3098964900
														1143	11067298000	3011512500	11895443000	3102487500
														1144	11065340000	3026695400	11904301000	3106668000
														1145	11066266000	3036513300	11888440000	3108864000
														1146	11062211000	3045286000	11877683000	3136043600
														1147	11063716000	3042483700	11889931000	3119361200
														1148	11045212000	3023693300	11895505000	3131208100
														1149	11053163000	3035410100	11892470000	3125055700
														1150	11028804000	3053773000	11878566000	3117028200
														1151	11045845000	3041549800	11878751000	3136104100
														1152	11043223000	3051404300	11861490000	3129738400
														1153	11029298000	3037956000	11887599000	3153935600
														1154	11033934000	3051128200	11860434000	3141215600
														1155	11033561000	3055014900	11866307000	3138897800
														1156	11037805000	3049289800	11857371000	3139210300
														1157	11033881000	3072840000	11857037000	3160989600
														1158	11013493000	3071046700	11856299000	3144165300
														1159	11036476000	3075337000	11857718000	3155803800
														1160	11020193000	3081153000	11840792000	3148600700
														1161	11044849000	3077726900	11866164000	3157805400
														1162	11023194000	3074354500	11858335000	3160467500
														1163	11017645000	3075409500	11833238000	3171447100
														1164	11017515000	3083463400	11850694000	3172236600
														1165	10996267000	3087369700	11831636000	3164504400
														1166	10998941000	3069174200	11858784000	3174696400
														1167	10995333000	3092036300	11837458000	3181052000
														1168	11004657000	3080878400	11850903000	3180976000
														1169	11001737000	3098419900	11832956000	3185672600
														1170	10997397000	3112146200	11823638000	3187011800
														1171	10993504000	3116250500	11837834000	3189050900
														1172	11008938000	3119586500	11836848000	3187104200
														1173	11001509000	3107990600	11821691000	3193113200
														1174	10980947000	3102854600	11820572000	3210306400
														1175	10993684000	3113388900	11808491000	3203735600
														1176	10990323000	3120431900	11808196000	3211052900
														1177	10979696000	3134035400	11806390000	3211797200
														1178	10986410000	3123153200	11812828000	3219196600
														1179	10976140000	3149382700	11788142000	3227379300
														1180	10979919000	3135003600	11806197000	3214452400
														1181	10982217000	3145165000	11801565000	3226376700
														1182	10972190000	3121995000	11785818000	3235133000
														1183	10972341000	3153557500	11780704000	3230197800
														1184	10951560000	3128491700	11785379000	3224933900
														1185	10969659000	3142866600	11772836000	3220674300
														1186	10962593000	3144215600	11773110000	3227124600
														1187	10961208000	3147200000	11785148000	3235525600
														1188	10977950000	3157657200	11777353000	3226529500
														1189	10952030000	3171562400	11780512000	3252210900
														1190	10945374000	3145967300	11793069000	3245768200
														1191	10961118000	3170349000	11755261000	3268067800
														1192	10942513000	3161903900	11746987000	3250441800
														1193	10951519000	3162887200	11777723000	3257608400
														1194	10918349000	3174533000	11745086000	3252939000
														1195	10923671000	3144628400	11737698000	3258760700
														1196	10930416000	3172345500	11759274000	3266611200
														1197	10926028000	3181944300	11725203000	3266785000
														1198	10931125000	3178801000	11749615000	3273730600
														1199	10930427000	3188108300	11736906000	3251345100
														1200	10918862000	3185081600	11718209000	3274397100
														1201	10922475000	3197352500	11720447000	3252459200
														1202	10920236000	3184931200	11732061000	3285418300
														1203	10894026000	3206581800	11736872000	3278950700
														1204	10909408000	3193636300	11712254000	3294172600
														1205	10908934000	3216123200	11756247000	3301368500
														1206	10887846000	3209050400	11714540000	3276394200
														1207	10899837000	3205616300	11712183000	3293737200
														1208	10902838000	3215552200	11705873000	3290174800
														1209	10891036000	3216026500	11692896000	3296932800
														1210	10874712000	3205291800	11723459000	3314594400
														1211	10881924000	3201415900	11701267000	3298325400
														1212	10875317000	3223539700	11707533000	3312773900
														1213	10896309000	3222616300	11716119000	3303218500
														1214	10884644000	3238391800	11689844000	3323442000
														1215	10874260000	3247058400	11677848000	3315489000
														1216	10873672000	3235619700	11689151000	3328428400
														1217	10871250000	3247583200	11693713000	3355376800
														1218	10874718000	3250560500	11686808000	3339966100
														1219	10874831000	3236888100	11683090000	3333403200
														1220	10847916000	3233610700	11660098000	3318965700
														1221	10873770000	3254230900	11684308000	3342822700
														1222	10851585000	3253057700	11692016000	3340697200
														1223	10853579000	3232964300	11683955000	3352122900
														1224	10829598000	3244976200	11667517000	3339785600
														1225	10838366000	3250908100	11688881000	3369516000
														1226	10850325000	3236823600	11646963000	3345060300
														1227	10856553000	3271468600	11661447000	3343145800
														1228	10831471000	3266480600	11656065000	3365413800
														1229	10841819000	3256250100	11643530000	3346149600
														1230	10832807000	3262673400	11647231000	3374384100
														1231	10841614000	3283018800	11671821000	3377670500
														1232	10833716000	3271598900	11668097000	3370678400
														1233	10824577000	3273600800	11668982000	3378007600
														1234	10831595000	3264387900	11653515000	3390157000
														1235	10823310000	3277010400	11641518000	3390512800
														1236	10834832000	3284106600	11653243000	3385299600
														1237	10815116000	3285495100	11655402000	3407478500
														1238	10809244000	3290017300	11612436000	3386772600
														1239	10795970000	3287085200	11629513000	3392975200
														1240	10805802000	3310638700	11638916000	3400347900
														1241	10800692000	3287354800	11639538000	3416018900
														1242	10790801000	3291957200	11628504000	3418058000
														1243	10799496000	3291740300	11618445000	3406457400
														1244	10790411000	3309191400	11604206000	3398819600
														1245	10800195000	3309061600	11608964000	3406633900
														1246	10797436000	3311989800	11628477000	3414014800
														1247	10781157000	3312579500	11614139000	3415229100
														1248	10787199000	3329513000	11611211000	3413139700
														1249	10791735000	3329201100	11602074000	3432741200
														1250	10790185000	3324096200	11604994000	3438896100
														1251	10779703000	3329199900	11614988000	3425247400
														1252	10793320000	3345794500	11598724000	3442124200
														1253	10780751000	3343021500	11606155000	3441075300
														1254	10782249000	3349907100	11583121000	3443490400
														1255	10770898000	3347943000	11596108000	3438452400
														1256	10776186000	3357232200	11604525000	3455942300
														1257	10759562000	3354937100	11596397000	3434377100
														1258	10757939000	3349136200	11594072000	3450912100
														1259	10745785000	3359747000	11576915000	3471387300
														1260	10761628000	3367842100	11586240000	3457914900
														1261	10740020000	3362004800	11600417000	3473732200
														1262	10758658000	3356918300	11578950000	3456160500
														1263	10758623000	3364033400	11569483000	3472300800
														1264	10725820000	3380485100	11567277000	3480226400
														1265	10753142000	3375189900	11563413000	3478591700
														1266	10754176000	3389417000	11548082000	3482640300
														1267	10739770000	3391215600	11544325000	3473740300
														1268	10741411000	3368182600	11576791000	3487647100
														1269	10742504000	3385152800	11554128000	3492544300
														1270	10743072000	3382040900	11540771000	3490550600
														1271	10753278000	3385472900	11577607000	3491604600
														1272	10741090000	3389388300	11544836000	3499733300
														1273	10751494000	3412245900	11530155000	3497458200
														1274	10741169000	3418269500	11551551000	3506977700
														1275	10730423000	3417935900	11546341000	3495832300
														1276	10739323000	3416050800	11532242000	3505770500
														1277	10732239000	3412638100	11542451000	3506898600
														1278	10721210000	3418952300	11528658000	3516948300
														1279	10691716000	3407977900	11535621000	3516843000
														1280	10717061000	3432847600	11523296000	3524513900
														1281	10714999000	3429263400	11533700000	3526722300
														1282	10718462000	3424020400	11529605000	3532347900
														1283	10716215000	3437878600	11520910000	3516261100
														1284	10715912000	3438608500	11512280000	3535495700
														1285	10719881000	3454454500	11512237000	3535668900
														1286	10707872000	3440707800	11500305000	3527314400
														1287	10681444000	3437756400	11517633000	3553946200
														1288	10714004000	3457165700	11520211000	3555669300
														1289	10666052000	3431860700	11500591000	3558901200
														1290	10690437000	3452830000	11502303000	3556112000
														1291	10700965000	3452165900	11501065000	3547093400
														1292	10694567000	3448572900	11500104000	3554960100
														1293	10687395000	3454182200	11501952000	3561748700
														1294	10683381000	3452072200	11468431000	3546955100
														1295	10688004000	3463248800	11488875000	3560915600
														1296	10685106000	3472253300	11487729000	3582627500
														1297	10668257000	3459568600	11475635000	3562545600
														1298	10681336000	3468232700	11481244000	3559154300
														1299	10683110000	3469079200	11490326000	3588621600
														1300	10656585000	3470779000	11488467000	3572672000
														1301	10676907000	3481677900	11488277000	3594689800
														1302	10659170000	3470912700	11490020000	3607379200
														1303	10645269000	3502965500	11463379000	3597116700
														1304	10674157000	3482217500	11451812000	3587642100
														1305	10669711000	3509385800	11457479000	3587786900
														1306	10656543000	3504272300	11467948000	3592020300
														1307	10652853000	3498785300	11461371000	3601495500
														1308	10645051000	3505645600	11449525000	3613321900
														1309	10644903000	3492125400	11439001000	3610447300
														1310	10636634000	3498366200	11445734000	3610950600
														1311	10641638000	3500520800	11448428000	3624143200
														1312	10648356000	3515069000	11430899000	3616656000
														1313	10631391000	3521279600	11444496000	3626030800
														1314	10629368000	3524895300	11438368000	3629135200
														1315	10625977000	3527602200	11426051000	3617474900
														1316	10637964000	3513040400	11432436000	3626679400
														1317	10643933000	3515292100	11429158000	3635240700
														1318	10632667000	3529554500	11421703000	3647984200
														1319	10623324000	3526040400	11417001000	3641958100
														1320	10619560000	3538837600	11427112000	3650051800
														1321	10616568000	3529400200	11417462000	3637826400
														1322	10636784000	3550925000	11424371000	3655107100
														1323	10610566000	3545387100	11418504000	3654573100
														1324	10614834000	3554845300	11413310000	3659140800
														1325	10609968000	3553004200	11403810000	3653586600
														1326	10602525000	3549840500	11404534000	3665174800
														1327	10614911000	3555921300	11405924000	3686504600
														1328	10600014000	3542858300	11386283000	3678665500
														1329	10600002000	3578219900	11394931000	3672392800
														1330	10596358000	3573930900	11398931000	3676757100
														1331	10604381000	3579858400	11380040000	3676506600
														1332	10573851000	3578723900	11379247000	3676462300
														1333	10618518000	3585999200	11377605000	3688192100
														1334	10592291000	3583121500	11355621000	3658303200
														1335	10552983000	3585580000	11366573000	3669757700
														1336	10563867000	3568468300	11336990000	3680229900
														1337	10566403000	3575977700	11364489000	3702455200
														1338	10552711000	3567121300	11352984000	3680085900
														1339	10572379000	3604829400	11353916000	3715652600
														1340	10545387000	3587295600	11340580000	3699879100
														1341	10559721000	3599310700	11356050000	3713413500
														1342	10576116000	3607930300	11334371000	3692114800
														1343	10568978000	3601639100	11354049000	3723923000
														1344	10545064000	3606846100	11341064000	3718348900
														1345	10546628000	3593252700	11346072000	3711464700
														1346	10544585000	3609793000	11341224000	3723222300
														1347	10554783000	3613391400	11355014000	3742357600
														1348	10539796000	3628428000	11320464000	3724033500
														1349	10536257000	3616220000	11335068000	3746815700
														1350	10536584000	3613123900	11339170000	3757396500
														1351	10544463000	3632727100	11330453000	3723036100
														1352	10537324000	3611216000	11347955000	3739949900
														1353	10519589000	3642028100	11310257000	3735441300
														1354	10544624000	3636656000	11313006000	3748385200
														1355	10525387000	3631359000	11313225000	3738127700
														1356	10514429000	3629786100	11299668000	3739884200
														1357	10511334000	3639856800	11289369000	3745535400
														1358	10521829000	3628930500	11294078000	3735545300
														1359	10493152000	3631291800	11300859000	3742985700
														1360	10498765000	3644957300	11298131000	3783490200
														1361	10499473000	3653046900	11288988000	3762311100
														1362	10511691000	3649722500	11270492000	3746051600
														1363	10485452000	3637635700	11293251000	3784792200
														1364	10494657000	3659256100	11284675000	3766051700
														1365	10485740000	3653245800	11274463000	3760890400
														1366	10488166000	3656628500	11277314000	3764970400
														1367	10475205000	3655157600	11266211000	3779683200
														1368	10459942000	3666759700	11273135000	3761912400
														1369	10467796000	3664880900	11262515000	3777472000
														1370	10480976000	3659961800	11273985000	3801544400
														1371	10472555000	3686043500	11261512000	3800625100
														1372	10472801000	3669821100	11253975000	3774697200
														1373	10460909000	3693299700	11264290000	3794739400
														1374	10461974000	3670445900	11263026000	3796679000
														1375	10460419000	3703079000	11257864000	3809503300
														1376	10466469000	3687498500	11242506000	3811528500
														1377	10449973000	3695537800	11253919000	3801456500
														1378	10448141000	3682654900	11228755000	3810676100
														1379	10459617000	3697909600	11238604000	3816174000
														1380	10450846000	3701946600	11240307000	3803852400
														1381	10444185000	3689007700	11230424000	3797744900
														1382	10441881000	3699581800	11233704000	3817901800
														1383	10430181000	3698176300	11241829000	3815010000
														1384	10429022000	3722492600	11227013000	3817080200
														1385	10438585000	3713939000	11228721000	3822595000
														1386	10440104000	3723187800	11226690000	3830854500
														1387	10418710000	3720244500	11221954000	3833116300
														1388	10414447000	3713868600	11206062000	3830589900
														1389	10425461000	3743115500	11209125000	3828875000
														1390	10423158000	3742691000	11213848000	3850471400
														1391	10409277000	3728726800	11215987000	3856967100
														1392	10410730000	3746864200	11198404000	3843934100
														1393	10410325000	3725232100	11191727000	3844298400
														1394	10403486000	3741726200	11193228000	3839596400
														1395	10421469000	3740707300	11185615000	3846145400
														1396	10418091000	3746587700	11189873000	3872795500
														1397	10406844000	3760323400	11189038000	3865446800
														1398	10404149000	3748599000	11186388000	3853679400
														1399	10396543000	3755278000	11195363000	3861676300
														1400	10401898000	3754704900	11179199000	3854327700
														1401	10397485000	3765976400
														1402	10379949000	3757485800
														1403	10381822000	3750297600
														1404	10398300000	3774884800
														1405	10387010000	3782442400
														1406	10387882000	3770352800
														1407	10397937000	3780948300
														1408	10385076000	3784488800
														1409	10369685000	3772436500
														1410	10367431000	3776458100
														1411	10371878000	3799520100
														1412	10370750000	3760116500
														1413	10353249000	3779181200
														1414	10363197000	3787896100
														1415	10364896000	3778829100
														1416	10371810000	3801912700
														1417	10356711000	3794973400
														1418	10356495000	3810922500
														1419	10362994000	3818481100
														1420	10349225000	3824757700
														1421	10347110000	3828316900
														1422	10324122000	3796861900
														1423	10368498000	3828272400
														1424	10349182000	3838530500
														1425	10344197000	3835919700
														1426	10350814000	3847950800
														1427	10334118000	3852201600
														1428	10329632000	3835663100
														1429	10328406000	3826088300
														1430	10326380000	3836599900
														1431	10318174000	3844804500
														1432	10310321000	3840992700
														1433	10316310000	3852293800
														1434	10311784000	3857036300
														1435	10331523000	3855225200
														1436	10312989000	3862836900
														1437	10311378000	3876082300
														1438	10317556000	3874478400
														1439	10313582000	3864715200
														1440	10308301000	3880920700
														1441	10310037000	3887075700
														1442	10295903000	3866994500
														1443	10305388000	3880798400
														1444	10287505000	3879552400
														1445	10307947000	3884540000
														1446	10293458000	3887629900
														1447	10282420000	3905433000
														1448	10291696000	3905073900
														1449	10269276000	3910878700
														1450	10282001000	3900163100
														1451	10255908000	3897966500
														1452	10272504000	3909622700
														1453	10281795000	3915137600
														1454	10268565000	3925893700
														1455	10262859000	3932251600
														1456	10282088000	3919713800
														1457	10260817000	3923676700
														1458	10240439000	3904909700
														1459	10244319000	3911758000
														1460	10251727000	3938043600
														1461	10258224000	3942126300
														1462	10245852000	3931674700
														1463	10241416000	3927219700
														1464	10238618000	3933570400
														1465	10244218000	3936502200
														1466	10237943000	3947800800
														1467	10257800000	3953011500
														1468	10221679000	3954870900
														1469	10241541000	3959946000
														1470	10239725000	3969123700
														1471	10229079000	3952482600
														1472	10249035000	3979434600
														1473	10213536000	3980245900
														1474	10217680000	3961737700
														1475	10217986000	3985586400
														1476	10216426000	3969496300
														1477	10197586000	3974357100
														1478	10219654000	3993027500
														1479	10200958000	3987375500
														1480	10191434000	3981692600
														1481	10186244000	3963997000
														1482	10185686000	3972478800
														1483	10183365000	3990114400
														1484	10169704000	3987294100
														1485	10187374000	4022721000
														1486	10181074000	3986454200
														1487	10169131000	3996961700
														1488	10167244000	4011324700
														1489	10175857000	4007754400
														1490	10172569000	4018173400
														1491	10168389000	4015602100
														1492	10177724000	4025131000
														1493	10166852000	4028121900
														1494	10141032000	4021615300
														1495	10153327000	4033724500
														1496	10161912000	4036844700
														1497	10148159000	4034274200
														1498	10134659000	4029490400
														1499	10155206000	4044890500
														1500	10141730000	4042543400
														1501	10134809000	4022176100
														1502	10142530000	4048874000
														1503	10121762000	4040052700
														1504	10129451000	4049277700
														1505	10106656000	4032443000
														1506	10117707000	4046120600
														1507	10124831000	4056290800
														1508	10124494000	4047797700
														1509	10099196000	4050238100
														1510	10101721000	4066380500
														1511	10106694000	4064568200
														1512	10100462000	4076902500
														1513	10102466000	4066622100
														1514	10077581000	4075398100
														1515	10097909000	4076173900
														1516	10080458000	4080465900
														1517	10098060000	4078614400
														1518	10084769000	4088129700
														1519	10078386000	4093309600
														1520	10084984000	4101941600
														1521	10079035000	4100502000
														1522	10077609000	4093829600
														1523	10056766000	4100415800
														1524	10081830000	4105476600
														1525	10067789000	4094625300
														1526	10057104000	4100380300
														1527	10056931000	4109170800
														1528	10057273000	4095745700
														1529	10049348000	4097408800
														1530	10042100000	4109464700
														1531	10039904000	4142283100
														1532	10039191000	4114527400
														1533	10049683000	4118529200
														1534	10061091000	4132395600
														1535	10060231000	4135144300
														1536	10044677000	4120568700
														1537	10032159000	4140435700
														1538	10025302000	4137724800
														1539	10041588000	4127829600
														1540	10026294000	4137667900
														1541	10019248000	4137395500
														1542	10021115000	4142565800
														1543	10009960000	4155440400
														1544	10008196000	4140811500
														1545	10011322000	4138831000
														1546	10019434000	4171393700
														1547	9992325500	4159201900
														1548	10004099000	4151790400
														1549	10005379000	4181085400
														1550	10023035000	4171527800
														1551	9998869800	4162175700
														1552	9993584000	4189688900
														1553	9981859500	4169839200
														1554	9991169000	4195491800
														1555	10008825000	4176114900
														1556	9991686900	4184179800
														1557	9990792500	4195779800
														1558	9996083100	4193660000
														1559	9987984000	4195576700
														1560	9976394900	4200632300
														1561	9973110700	4200377800
														1562	9956885000	4209707900
														1563	9967016100	4199810600
														1564	9971890100	4213452600
														1565	9952490100	4215583700
														1566	9954798900	4213062400
														1567	9955898500	4214919700
														1568	9960153500	4226088100
														1569	9960838400	4233650900
														1570	9965734400	4245072400
														1571	9935491100	4229445600
														1572	9953675600	4230959400
														1573	9945036600	4231590500
														1574	9927894300	4249356100
														1575	9936192500	4236115100
														1576	9941081000	4260281800
														1577	9938938900	4244056500
														1578	9938256500	4254143800
														1579	9927464000	4259352500
														1580	9937668500	4247467000
														1581	9936351400	4269914600
														1582	9923214200	4265650200
														1583	9918381100	4262043000
														1584	9913870600	4267243200
														1585	9901903000	4268920400
														1586	9893127900	4272119500
														1587	9914628200	4288259900
														1588	9927257800	4289790600
														1589	9918807000	4278629300
														1590	9894920200	4287333900
														1591	9889997000	4278541100
														1592	9900161900	4284809600
														1593	9918922300	4297833100
														1594	9898432800	4303105200
														1595	9895222900	4302272800
														1596	9892896400	4311962400
														1597	9907489400	4323970700
														1598	9880297300	4309237400
														1599	9880596800	4323587000
														1600	9877084800	4309398500
														1601	9881259600	4325704300
														1602	9872514800	4317330800
														1603	9864487100	4310920100
														1604	9864354400	4322001000
														1605	9860384700	4325651300
														1606	9866125900	4325769200
														1607	9878257600	4338608600
														1608	9857972000	4356861900
														1609	9863784500	4346290700
														1610	9863612900	4344521800
														1611	9863386700	4356281300
														1612	9861988900	4351186400
														1613	9842320100	4366756700
														1614	9839364600	4353799200
														1615	9846753200	4372539900
														1616	9834422100	4366714700
														1617	9848325000	4373297900
														1618	9827124500	4359737800
														1619	9829334500	4355771500
														1620	9830758400	4374129600
														1621	9834395100	4405900300
														1622	9822721400	4383031900
														1623	9826372200	4401155000
														1624	9819063200	4385261500
														1625	9814704100	4388322300
														1626	9799447200	4389876900
														1627	9794669100	4395753300
														1628	9822994100	4406441600
														1629	9802995800	4386187700
														1630	9786078600	4386064200
														1631	9797247200	4391873400
														1632	9806845100	4404909000
														1633	9795373100	4409116300
														1634	9795637000	4423587700
														1635	9779471900	4423542200
														1636	9771511400	4423652600
														1637	9780045400	4416099000
														1638	9762319300	4432095100
														1639	9766471200	4425871200
														1640	9772434700	4441009800
														1641	9783149500	4447439500
														1642	9777458600	4449609300
														1643	9749713900	4444311100
														1644	9773281600	4448280900
														1645	9758680400	4430834700
														1646	9765708200	4462631600
														1647	9747021800	4438526300
														1648	9749984300	4462780200
														1649	9745760000	4442293600
														1650	9744588100	4465502600
														1651	9761695000	4470315700
														1652	9746326000	4469409300
														1653	9743631600	4465236600
														1654	9721197100	4470047400
														1655	9714695600	4489576400
														1656	9719440700	4494441600
														1657	9718190300	4468691100
														1658	9730294800	4486596000
														1659	9720590500	4486353400
														1660	9717016900	4484241300
														1661	9697099300	4478032100
														1662	9722021800	4501386100
														1663	9724370400	4497209400
														1664	9693605900	4506866700
														1665	9707131100	4507870100
														1666	9712012400	4515818700
														1667	9707218600	4515380000
														1668	9703605600	4531739500
														1669	9698897100	4511353100
														1670	9702275600	4511866700
														1671	9673667400	4518385600
														1672	9686329800	4517869500
														1673	9689447500	4538595000
														1674	9685205800	4540313800
														1675	9673592800	4525629300
														1676	9676077600	4518331200
														1677	9687608300	4551800700
														1678	9674166700	4538323100
														1679	9683128900	4562540900
														1680	9674187000	4556251200
														1681	9678741200	4563307800
														1682	9660392100	4569233300
														1683	9661017100	4560618600
														1684	9658087700	4567275800
														1685	9675478900	4572939400
														1686	9648085800	4563348600
														1687	9669297300	4591253500
														1688	9654625100	4571132800
														1689	9648302600	4590024300
														1690	9653680300	4586048600
														1691	9625837800	4591836100
														1692	9650862900	4598236700
														1693	9640019000	4589362900
														1694	9639374800	4600562700
														1695	9664059600	4615789300
														1696	9614434700	4591840900
														1697	9633401100	4602888200
														1698	9621628200	4614981100
														1699	9635609100	4621079200
														1700	9628330100	4631776400
														1701	9625984700	4629685200
														1702	9611967600	4617287000
														1703	9635181000	4618694500
														1704	9614380400	4625631600
														1705	9632234400	4632074200
														1706	9624377700	4639572600
														1707	9615598800	4626782700
														1708	9609362100	4636199700
														1709	9602931400	4645088800
														1710	9587895000	4639970700
														1711	9600029700	4645567500
														1712	9607891200	4646501900
														1713	9586894100	4651462300
														1714	9586346400	4646336900
														1715	9575604400	4659796400
														1716	9606841500	4657828400
														1717	9583841400	4659489700
														1718	9593489500	4696009700
														1719	9582177900	4667965900
														1720	9572076600	4684403000
														1721	9571300800	4672390200
														1722	9575480300	4669491800
														1723	9588680600	4694532800
														1724	9549741200	4680944600
														1725	9574145000	4691674500
														1726	9564901200	4684574100
														1727	9553539800	4684986900
														1728	9549985000	4689417300
														1729	9548380500	4682632300
														1730	9537374600	4686118100
														1731	9555934300	4714868100
														1732	9561635000	4714990700
														1733	9550009000	4726803500
														1734	9552017400	4706813200
														1735	9545686900	4723364900
														1736	9520829200	4726038100
														1737	9533393600	4738990400
														1738	9546227000	4718579400
														1739	9531979800	4732453700
														1740	9520615100	4729496600
														1741	9517220200	4729733200
														1742	9540030500	4748063700
														1743	9528990400	4762542200
														1744	9505702200	4753921000
														1745	9512197400	4733019000
														1746	9510219400	4754014500
														1747	9503676900	4741121700
														1748	9512678500	4749926600
														1749	9498835400	4765724900
														1750	9497828700	4755475800
														1751	9494158800	4755437500
														1752	9491221400	4758716700
														1753	9488223300	4763428700
														1754	9488537300	4771715100
														1755	9479501100	4773988700
														1756	9480729100	4779658500
														1757	9487949900	4787085400
														1758	9473597900	4782479300
														1759	9467369500	4788168100
														1760	9448833000	4785002700
														1761	9466330000	4783921300
														1762	9458874600	4790584400
														1763	9464462700	4783628900
														1764	9449659100	4793778100
														1765	9449578000	4808632900
														1766	9444288300	4786871300
														1767	9452544100	4821278900
														1768	9446843000	4805952200
														1769	9417161900	4805648300
														1770	9445564100	4823090100
														1771	9424131700	4810460000
														1772	9437756200	4826220000
														1773	9433454200	4827825500
														1774	9430665900	4831371600
														1775	9424069400	4820559100
														1776	9420495500	4851681300
														1777	9413614300	4846990100
														1778	9422027200	4841903100
														1779	9410732300	4847680900
														1780	9419200700	4855726300
														1781	9407427900	4843568600
														1782	9416794400	4854774300
														1783	9406003500	4851515200
														1784	9389733900	4862097500
														1785	9394956600	4847303100
														1786	9394652700	4863530100
														1787	9392595400	4862586400
														1788	9381866300	4868819200
														1789	9383914000	4860535300
														1790	9376772700	4865888100
														1791	9363686100	4877821800
														1792	9377858500	4871030500
														1793	9356296800	4874770200
														1794	9372538900	4895674700
														1795	9373952800	4891608800
														1796	9353436400	4879606100
														1797	9345786100	4880788400
														1798	9361519400	4891460400
														1799	9350334100	4896337400
														1800	9345926000	4895040900
														1801	9354145200	4910053000
														1802	9343468300	4894336700
														1803	9341824400	4895828100
														1804	9361198100	4911772300
														1805	9342592500	4906220700
														1806	9350146100	4922741100
														1807	9329370300	4923171200
														1808	9344220000	4915430200
														1809	9312683000	4910692800
														1810	9345862300	4933752200
														1811	9320058800	4934892900
														1812	9327883600	4930428700
														1813	9309525900	4917126500
														1814	9327657900	4971761300
														1815	9309085600	4928432100
														1816	9305555900	4941909700
														1817	9311138300	4944846400
														1818	9329777400	4953898400
														1819	9313620100	4940682500
														1820	9298063200	4939961500
														1821	9296962000	4962023800
														1822	9286424000	4964554800
														1823	9278619300	4948331100
														1824	9273537700	4979662400
														1825	9290176800	4969464600
														1826	9284259200	4967565800
														1827	9284004900	4963488700
														1828	9283328400	4988970900
														1829	9278082600	4987771200
														1830	9280942600	4988312100
														1831	9276619300	4981341000
														1832	9269438700	4986207400
														1833	9275107800	4993830300
														1834	9259287200	5002306500
														1835	9256576500	5000260900
														1836	9260713000	4988654600
														1837	9268793000	5002145200
														1838	9265878600	5009605500
														1839	9251520200	5004821300
														1840	9260222200	5024597300
														1841	9250762600	5007878400
														1842	9248689600	5020316500
														1843	9262954600	5024424800
														1844	9247476300	5032853900
														1845	9241742000	5026995900
														1846	9231499900	5024614000
														1847	9259898400	5037850500
														1848	9223505600	5040470400
														1849	9224131200	5040610500
														1850	9226574100	5050245700
														1851	9233969900	5046476800
														1852	9232115100	5047116400
														1853	9219656100	5050207400
														1854	9221388300	5042028800
														1855	9211146100	5061505300
														1856	9200174500	5062484200
														1857	9207015200	5066716200
														1858	9205656800	5060131500
														1859	9210907700	5057963000
														1860	9202846800	5068387300
														1861	9192614500	5075882400
														1862	9185947600	5070395900
														1863	9192362600	5075619400
														1864	9193814900	5078940600
														1865	9191274100	5076834400
														1866	9180845500	5080571000
														1867	9194538200	5097129100
														1868	9187875400	5102874300
														1869	9163772300	5106706600
														1870	9189674300	5117078400
														1871	9169651800	5097874400
														1872	9160592800	5109429400
														1873	9190997100	5114117900
														1874	9186903400	5098262200
														1875	9159072800	5116262900
														1876	9167893700	5125207600
														1877	9141509600	5108941200
														1878	9173046700	5138007200
														1879	9144831000	5131190300
														1880	9163582800	5144558500
														1881	9169296600	5140505300
														1882	9148324500	5127292500
														1883	9132318200	5151214700
														1884	9162483000	5148162800
														1885	9152246000	5154435700
														1886	9149815100	5157308200
														1887	9148584900	5147639100
														1888	9131825000	5150115600
														1889	9138977500	5150028500
														1890	9143422300	5159779800
														1891	9139449800	5175257000
														1892	9134674800	5166887900
														1893	9122499200	5176973300
														1894	9122184500	5168706000
														1895	9126430500	5181085800
														1896	9118969400	5174075500
														1897	9124419800	5198426300
														1898	9109582800	5188353400
														1899	9124958700	5196287700
														1900	9115902100	5197560900
														1901	9098354100	5199441100
														1902	9102823200	5202745400
														1903	9098602100	5194497000
														1904	9098029300	5197248900
														1905	9082178200	5211351000
														1906	9096787200	5219798100
														1907	9087110200	5216642700
														1908	9070751200	5218869300
														1909	9085702400	5231309800
														1910	9064947600	5218532100
														1911	9073918800	5205181900
														1912	9077212300	5225798200
														1913	9064677200	5226774200
														1914	9074476700	5219464600
														1915	9053987600	5235931700
														1916	9063985800	5246651000
														1917	9051558500	5243334300
														1918	9061496200	5239381300
														1919	9058254800	5260000800
														1920	9039946300	5255103700
														1921	9038615300	5231515200
														1922	9041539100	5254395300
														1923	9050549900	5268455500
														1924	9038340900	5270610800
														1925	9038149700	5271709300
														1926	9028735500	5267487400
														1927	9022679900	5263750900
														1928	9011101700	5251430500
														1929	9033652300	5281047200
														1930	9025090000	5267916800
														1931	9008648200	5266142300
														1932	9013468500	5277783500
														1933	9016255900	5277669200
														1934	9006762200	5301627500
														1935	8999569700	5268440900
														1936	9004948600	5282920700
														1937	8995545800	5294242900
														1938	8988159500	5292697300
														1939	8988116700	5287307100
														1940	8995707100	5308690300
														1941	8992394800	5303481900
														1942	8987114600	5295567200
														1943	8971075500	5293369200
														1944	8989848600	5308178000
														1945	8978291700	5325707000
														1946	8987638800	5324655800
														1947	8951784500	5299961200
														1948	8953809400	5327760100
														1949	8953156300	5316742000
														1950	8959346900	5324873400
														1951	8949959200	5331144500
														1952	8952223200	5334682500
														1953	8933410400	5329257800
														1954	8954785600	5348882700
														1955	8939953900	5345265800
														1956	8949281800	5350566600
														1957	8930659800	5341543700
														1958	8948841900	5361071700
														1959	8930284000	5340523200
														1960	8934901900	5358889400
														1961	8918701200	5353273400
														1962	8935646600	5348604100
														1963	8916065600	5357696400
														1964	8913033000	5367889000
														1965	8936389300	5372023500
														1966	8912822700	5370328800
														1967	8915680100	5382160200
														1968	8930044200	5389723300
														1969	8914595500	5373650600
														1970	8894079800	5372290500
														1971	8903616400	5393445000
														1972	8915812800	5405580300
														1973	8903958000	5394123000
														1974	8907774200	5408633200
														1975	8901419000	5390862600
														1976	8882562900	5391354100
														1977	8884238600	5375289300
														1978	8897061400	5407828200
														1979	8870204200	5401657700
														1980	8881619900	5422374500
														1981	8870842100	5408075500
														1982	8866622400	5405819400
														1983	8867133800	5411227100
														1984	8864077300	5428625300
														1985	8871604200	5432668200
														1986	8859478200	5418349200
														1987	8854778300	5437693400
														1988	8870999100	5448259600
														1989	8863301400	5431804500
														1990	8861291200	5431205600
														1991	8843398100	5427673600
														1992	8857709600	5434898200
														1993	8832983600	5445116300
														1994	8846480500	5459104900
														1995	8840673900	5432301500
[truncated: 5 more rows]
[truncated: 6 more columns]
